# Supplementary material for: Genetic Heterogeneity of Susceptibility Gene in Different Ethnic Populations: Refining Association Study of PTPN22 for Graves’ Disease in a Chinese Han Population
Source: PLoS One. 2013 Dec 30;8(12):e84514. doi: 10.1371/journal.pone.0084514 (PMC3875558; doi:10.1371/journal.pone.0084514)
Supplement: Table S1 — Note: SNP: single-nucleotide polymorphism, MAF: minor allele frequency, OR: odds ratio for the minor allele. SNPs with P-values less than 0.05 are in bold letters. (XLS) [file pone.0084514.s002.xls]

## Sheet: Sheet1
Table S1. Association results of the 1,277 imputed and typed SNPs in the 1p13.2 region with GD in initial genome-wide scan
SNP	Chr. Position	Annotated Gene	Alleles	MAF	P-Value	OR (95% CI)	SnpType
rs12136119	113767158	intergenic	T<C	0.04746	0.02644	1.32 (1.03-1.70)	imputed
rs2359595	113768134	intergenic	A<G	0.01405	0.922	1.21 (0.77-1.88)	imputed
rs6537783	113770286	intergenic	T<C	0.1415	0.12565	1.13 (0.98-1.32)	imputed
rs11102602	113770426	intergenic	T<C	0.1452	0.11462	1.12 (0.97-1.30)	typed
rs6674977	113771043	intergenic	T<C	0.05847	0.75574	1.05 (0.84-1.31)	imputed
rs6677928	113771402	intergenic	C<T	0.0823	0.074904	1.19 (0.98-1.43)	typed
rs6696679	113772733	intergenic	T<G	0.02199	0.79942	0.96 (0.67-1.36)	typed
rs6696690	113772765	intergenic	T<C	0.1323	0.11858	1.15 (0.98-1.34)	imputed
rs6656612	113772879	intergenic	G<A	0.01752	0.87855	1.16 (0.78-1.73)	imputed
rs17014869	113773981	intergenic	A<G	0.05693	0.76103	1.05 (0.84-1.32)	imputed
rs6688859	113775761	intergenic	C<T	0.09261	0.1855	1.13 (0.95-1.35)	typed
rs773605	113777000	intergenic	T<A	0.01896	0.88893	1.07 (0.73-1.56)	imputed
rs6698871	113778528	intergenic	C<T	0.09942	0.57332	1.04 (0.88-1.25)	imputed
rs773604	113778974	intergenic	A<G	0.01843	0.91073	1.02 (0.69-1.49)	imputed
rs773603	113780470	intergenic	G<C	0.1204	0.60975	1.02 (0.86-1.19)	imputed
rs773602	113781358	intergenic	C<T	0.02423	0.98237	1.00 (0.72-1.40)	typed
rs773601	113781560	intergenic	A<G	0.1208	0.61237	1.02 (0.87-1.20)	imputed
rs12135259	113781676	intergenic	C<T	0.09935	0.58531	1.03 (0.87-1.23)	imputed
rs773600	113783448	intergenic	C<T	0.02012	0.99321	1.02 (0.70-1.47)	imputed
rs773599	113783519	intergenic	A<G	0.01776	0.93104	1.06 (0.71-1.56)	imputed
rs773598	113783683	intergenic	T<C	0.01777	0.93011	1.06 (0.71-1.56)	imputed
rs12730687	113785086	intergenic	G<A	0.06409	0.46999	1.13 (0.92-1.40)	imputed
rs773620	113785301	intergenic	C<T	0.09175	0.56711	1.05 (0.88-1.26)	typed
rs2763874	113793098	intergenic	C<G	0.01653	0.78826	1.06 (0.71-1.60)	imputed
rs1418605	113793133	intergenic	A<G	0.01921	0.79798	1.07 (0.73-1.57)	imputed
rs773615	113796814	intergenic	A<G	0.09694	0.76411	1.03 (0.86-1.22)	typed
rs773614	113797094	intergenic	T<C	0.01647	0.81406	0.87 (0.58-1.32)	imputed
rs796471	113800925	intergenic	T<C	0.01608	0.84372	0.91 (0.60-1.38)	imputed
rs773611	113804223	intergenic	T<C	0.01828	0.8227	1.06 (0.72-1.56)	imputed
rs773610	113805583	intergenic	C<T	0.02371	0.6821	0.93 (0.66-1.31)	typed
rs773609	113810964	intergenic	C<T	0.02835	0.55388	0.91 (0.67-1.24)	typed
rs773608	113813962	intergenic	C<G	0.02631	0.72449	0.95 (0.69-1.31)	imputed
rs773607	113814074	intergenic	C<T	0.02631	0.72432	0.95 (0.69-1.31)	imputed
rs1082077	113815466	intergenic	C<T	0.02614	0.72828	0.96 (0.69-1.33)	imputed
rs1088716	113815518	intergenic	C<A	0.02394	0.59109	0.93 (0.66-1.30)	imputed
rs773574	113817780	intergenic	G<A	0.02717	0.70208	0.99 (0.72-1.36)	imputed
rs773573	113818120	intergenic	G<A	0.03282	0.59125	0.92 (0.69-1.23)	typed
rs773572	113818139	intergenic	C<T	0.02456	0.56081	0.95 (0.68-1.32)	imputed
rs773568	113819478	intergenic	A<G	0.1754	0.21649	0.92 (0.80-1.05)	typed
rs7519940	113822487	intergenic	G<C	0.04995	0.91542	0.99 (0.78-1.26)	imputed
rs773563	113824805	intergenic	C<A	0.3799	0.61119	1.03 (0.92-1.14)	typed
rs773562	113825583	intergenic	T<C	0.2349	0.45019	0.95 (0.84-1.08)	imputed
rs61817463	113828078	intergenic	T<C	0.06654	0.67255	0.94 (0.77-1.16)	imputed
rs773561	113828093	intergenic	T<C	0.2342	0.4572	0.95 (0.84-1.08)	imputed
rs773560	113828107	intergenic	A<G	0.142	0.31797	0.92 (0.79-1.06)	imputed
rs773559	113828349	intergenic	A<C	0.3729	0.73571	1.01 (0.90-1.12)	imputed
rs12063762	113828836	intergenic	G<A	0.09107	0.24359	0.90 (0.75-1.08)	typed
rs773558	113828902	intergenic	A<G	0.2353	0.45437	0.95 (0.84-1.08)	imputed
rs773557	113828930	intergenic	T<C	0.2101	0.26652	0.92 (0.81-1.05)	imputed
rs17445631	113829000	intergenic	T<A	0.06654	0.67269	0.94 (0.77-1.16)	imputed
rs773556	113829208	intergenic	T<C	0.1418	0.31111	0.93 (0.80-1.08)	imputed
rs773555	113829493	intergenic	G<A	0.3773	0.64092	1.02 (0.92-1.14)	imputed
rs773554	113830085	intergenic	T<C	0.1427	0.31413	0.93 (0.80-1.07)	imputed
rs34958271	113830498	intergenic	A<G	0.1581	0.10015	1.10 (0.95-1.27)	imputed
rs773553	113830745	intergenic	T<G	0.3096	0.45416	1.04 (0.93-1.17)	imputed
rs2763857	113831089	intergenic	C<T	0.3096	0.45718	1.04 (0.93-1.17)	imputed
rs773575	113831578	intergenic	C<A	0.3779	0.63217	1.02 (0.91-1.13)	imputed
rs61817467	113831752	intergenic	C<T	0.06682	0.672	0.94 (0.77-1.16)	imputed
rs773576	113832213	intergenic	G<C	0.3779	0.6378	1.02 (0.91-1.13)	imputed
rs773577	113832971	intergenic	G<C	0.2361	0.45948	0.95 (0.84-1.08)	imputed
rs1014314	113833086	intergenic	T<A	0.08514	0.23696	0.91 (0.76-1.10)	imputed
rs6684484	113833380	intergenic	A<C	0.1641	0.077079	1.14 (0.99-1.32)	imputed
rs79442714	113833382	intergenic	T<C	0.3773	0.85086	1.01 (0.91-1.13)	imputed
rs773578	113833476	intergenic	C<T	0.378	0.63555	1.02 (0.92-1.13)	imputed
rs699670	113834428	intergenic	G<A	0.2359	0.45985	0.95 (0.84-1.08)	imputed
rs1418604	113836442	intergenic	C<G	0.06741	0.67123	0.94 (0.77-1.16)	imputed
rs773582	113837168	intergenic	G<A	0.31	0.51567	1.04 (0.93-1.16)	imputed
rs12564854	113837852	intergenic	A<G	0.0689	0.70197	0.96 (0.78-1.18)	typed
rs1832934	113838566	intergenic	G<A	0.06756	0.67388	0.95 (0.77-1.16)	imputed
rs6658719	113838737	intergenic	C<G	0.1659	0.077452	1.13 (0.99-1.30)	imputed
rs12756965	113839149	intergenic	T<C	0.3821	0.81248	1.01 (0.91-1.13)	imputed
rs6537785	113839805	intergenic	T<C	0.08488	0.22831	0.91 (0.76-1.10)	imputed
rs12073383	113840351	intergenic	G<A	0.08502	0.22801	0.92 (0.76-1.10)	imputed
rs61817469	113840554	intergenic	T<C	0.06786	0.66701	0.95 (0.77-1.16)	imputed
rs773583	113840880	intergenic	A<T	0.2352	0.47573	0.95 (0.84-1.07)	imputed
rs773585	113841023	intergenic	C<T	0.2352	0.47587	0.95 (0.84-1.07)	imputed
rs60423696	113841409	intergenic	T<C	0.04615	0.85299	1.03 (0.81-1.32)	imputed
rs773586	113841736	intergenic	A<G	0.31	0.56709	1.03 (0.92-1.15)	typed
rs35270193	113842862	intergenic	A<G	0.166	0.075401	1.13 (0.99-1.30)	imputed
rs12740908	113843501	intergenic	A<C	0.1659	0.073501	1.14 (0.99-1.31)	imputed
rs773587	113844413	intergenic	T<C	0.3113	0.49317	1.04 (0.93-1.16)	imputed
rs773588	113844824	intergenic	C<A	0.144	0.28344	0.92 (0.80-1.07)	typed
rs17505292	113844942	intergenic	T<C	0.06766	0.6463	0.94 (0.76-1.15)	imputed
rs773589	113845028	intergenic	C<T	0.2352	0.45846	0.95 (0.84-1.07)	imputed
rs773590	113845459	intergenic	A<G	0.3114	0.36204	1.04 (0.93-1.16)	imputed
rs17505313	113845703	intergenic	T<C	0.06493	0.54369	0.93 (0.76-1.15)	imputed
rs7519670	113845766	intergenic	A<G	0.1703	0.033187	1.16 (1.01-1.33)	typed
rs773591	113846396	intergenic	A<G	0.2335	0.42779	0.95 (0.84-1.07)	imputed
rs17031326	113847011	intergenic	C<T	0.0615	0.37429	0.92 (0.74-1.14)	imputed
rs17031327	113847279	intergenic	T<A	0.06144	0.37039	0.92 (0.74-1.14)	imputed
rs12566078	113847571	intergenic	A<G	0.05876	0.34177	0.88 (0.71-1.10)	imputed
rs12565435	113847582	intergenic	C<T	0.0602	0.37142	0.91 (0.73-1.13)	imputed
rs12568017	113847586	intergenic	T<C	0.06127	0.36838	0.92 (0.74-1.14)	imputed
rs773592	113847705	intergenic	A<G	0.1738	0.043839	1.15 (1.00-1.32)	imputed
rs12565441	113847709	intergenic	C<T	0.06122	0.36515	0.91 (0.74-1.13)	imputed
rs12045733	113848704	intergenic	T<C	0.3812	0.99842	1.00 (0.90-1.11)	imputed
rs12038527	113848729	intergenic	C<G	0.3812	0.99832	1.00 (0.90-1.11)	imputed
rs12566366	113848867	intergenic	A<G	0.062	0.33391	0.91 (0.74-1.13)	imputed
rs773594	113848902	intergenic	G<A	0.3216	0.22482	1.07 (0.96-1.20)	imputed
rs12566375	113849044	intergenic	A<G	0.06289	0.31532	0.90 (0.73-1.11)	typed
rs4839306	113849470	intergenic	T<C	0.3808	0.99569	1.00 (0.90-1.11)	typed
rs773595	113850118	intergenic	G<C	0.2332	0.43249	0.95 (0.84-1.08)	imputed
rs773596	113851065	intergenic	C<T	0.2332	0.4414	0.95 (0.84-1.08)	typed
rs12048530	113851139	intergenic	T<C	0.3816	0.99888	1.00 (0.90-1.11)	imputed
rs773597	113853567	intergenic	A<T	0.3845	0.48798	1.03 (0.93-1.15)	imputed
rs61817491	113853795	intergenic	T<C	0.06172	0.34573	0.90 (0.73-1.12)	imputed
rs12046318	113854250	intergenic	T<C	0.3816	0.99963	1.00 (0.90-1.11)	imputed
rs34749344	113854485	intergenic	G<A	0.4364	0.49528	0.96 (0.87-1.07)	imputed
rs1082073	113855467	intergenic	C<T	0.2333	0.42802	0.95 (0.84-1.08)	imputed
rs1082075	113856612	intergenic	A<T	0.3849	0.4863	1.03 (0.93-1.15)	imputed
rs1082076	113856761	intergenic	A<G	0.3849	0.48639	1.03 (0.93-1.15)	imputed
rs12086096	113856853	intergenic	A<G	0.1339	0.49079	0.94 (0.81-1.10)	imputed
rs77072720	113857513	intergenic	A<G	0.06153	0.33192	0.90 (0.73-1.11)	imputed
rs12039095	113857970	intergenic	A<C	0.3222	0.2137	1.07 (0.95-1.19)	imputed
rs6680300	113858833	intergenic	A<T	0.3222	0.21288	1.07 (0.95-1.19)	imputed
rs35059446	113858904	intergenic	A<C	0.382	0.99631	1.00 (0.90-1.11)	imputed
rs12567182	113859053	intergenic	C<T	0.2325	0.42602	0.96 (0.85-1.08)	imputed
rs12752460	113859958	intergenic	A<G	0.3192	0.20812	1.06 (0.95-1.19)	imputed
rs10494154	113864431	intergenic	A<G	0.06101	0.15108	0.86 (0.69-1.07)	imputed
rs11799926	113864559	intergenic	G<C	0.06129	0.14899	0.86 (0.69-1.07)	imputed
rs1418609	113864874	intergenic	C<T	0.4129	0.064315	0.91 (0.82-1.01)	typed
rs12023018	113865013	intergenic	C<T	0.2895	0.10079	0.91 (0.81-1.03)	imputed
rs12023020	113865032	intergenic	C<T	0.2898	0.10057	0.91 (0.81-1.02)	imputed
rs1342653	113865048	intergenic	T<C	0.2254	0.30941	0.94 (0.83-1.06)	typed
rs7525945	113865524	intergenic	T<C	0.3821	0.38915	1.05 (0.94-1.17)	imputed
rs2226155	113865778	intergenic	G<A	0.4507	0.89939	1.01 (0.91-1.12)	imputed
rs1361765	113866202	intergenic	G<C	0.4508	0.89815	1.01 (0.91-1.12)	imputed
rs12024820	113866431	intergenic	C<T	0.4508	0.89753	1.01 (0.91-1.12)	imputed
rs6674942	113866749	intergenic	T<A	0.4508	0.89652	1.01 (0.91-1.12)	imputed
rs7518024	113867465	intergenic	T<C	0.1568	0.026913	1.19 (1.03-1.37)	imputed
rs12025961	113867828	intergenic	C<T	0.4503	0.89315	1.01 (0.91-1.12)	imputed
rs12047722	113868398	intergenic	G<A	0.4505	0.89116	1.01 (0.91-1.12)	imputed
rs7546431	113869497	intergenic	A<G	0.1584	0.033393	1.17 (1.02-1.35)	typed
rs4839308	113869607	intergenic	C<T	0.2203	0.35894	0.94 (0.83-1.06)	imputed
rs4545335	113869904	intergenic	A<G	0.1571	0.0266	1.19 (1.03-1.37)	imputed
rs4838983	113870537	intergenic	C<G	0.4491	0.86944	1.00 (0.90-1.11)	imputed
rs4839309	113871003	intergenic	G<C	0.4493	0.85679	1.00 (0.90-1.11)	imputed
rs6689098	113871058	intergenic	T<C	0.2208	0.44762	0.93 (0.82-1.06)	imputed
rs12022522	113871206	intergenic	G<A	0.446	0.7809	1.01 (0.91-1.13)	imputed
rs12022558	113871348	intergenic	G<T	0.446	0.78019	1.01 (0.91-1.13)	imputed
rs11102613	113871689	intergenic	C<G	0.4462	0.77989	1.01 (0.91-1.12)	imputed
rs12023451	113872077	intergenic	G<A	0.4459	0.78053	1.01 (0.91-1.12)	imputed
rs12031069	113872875	intergenic	C<T	0.4461	0.78353	1.01 (0.91-1.12)	imputed
rs1342652	113874491	intergenic	A<T	0.1559	0.033606	1.17 (1.01-1.35)	imputed
rs1935747	113874756	intergenic	T<C	0.1559	0.033653	1.17 (1.01-1.35)	imputed
rs1935746	113874773	intergenic	G<T	0.1559	0.033676	1.17 (1.01-1.35)	imputed
rs4839310	113874938	intergenic	A<G	0.2202	0.47446	0.95 (0.84-1.08)	imputed
rs4839311	113876367	intergenic	T<C	0.156	0.033949	1.16 (1.01-1.34)	imputed
rs4839312	113876419	intergenic	C<T	0.2246	0.3062	1.07 (0.94-1.21)	typed
rs4838985	113876786	intergenic	G<A	0.2197	0.44698	0.95 (0.84-1.08)	imputed
rs12047371	113876946	intergenic	A<G	0.4439	0.81261	1.01 (0.91-1.12)	imputed
rs12030538	113877237	intergenic	C<T	0.4439	0.81257	1.01 (0.91-1.12)	imputed
rs12732601	113877583	intergenic	G<C	0.4439	0.81256	1.01 (0.91-1.12)	imputed
rs4839313	113877946	intergenic	A<T	0.2238	0.29919	1.07 (0.95-1.21)	imputed
rs2153894	113878311	intergenic	C<T	0.4439	0.81245	1.01 (0.91-1.12)	imputed
rs35475616	113878321	intergenic	A<C	0.156	0.035073	1.17 (1.01-1.34)	imputed
rs12049298	113878619	intergenic	A<G	0.4439	0.81236	1.01 (0.91-1.12)	imputed
rs78106720	113878775	intergenic	A<C	0.1559	0.034002	1.17 (1.01-1.35)	imputed
rs79509475	113878787	intergenic	C<T	0.4439	0.81229	1.01 (0.91-1.12)	imputed
rs1592218	113879016	intergenic	G<C	0.4439	0.81236	1.01 (0.91-1.12)	imputed
rs2226154	113879397	intergenic	A<G	0.4439	0.81203	1.01 (0.91-1.12)	imputed
rs12022117	113879461	intergenic	A<T	0.4439	0.81228	1.01 (0.91-1.12)	imputed
rs6537786	113880806	intergenic	A<G	0.09838	0.46659	0.95 (0.80-1.13)	imputed
rs12753675	113881138	intergenic	T<G	0.1559	0.033979	1.17 (1.01-1.35)	imputed
rs12024695	113881201	intergenic	T<C	0.4439	0.81162	1.01 (0.91-1.12)	imputed
rs6692843	113881390	intergenic	A<C	0.09838	0.46773	0.95 (0.80-1.13)	imputed
rs1418608	113881554	intergenic	G<A	0.4439	0.81174	1.01 (0.91-1.12)	imputed
rs11102614	113881829	intergenic	G<C	0.4439	0.81153	1.01 (0.91-1.12)	imputed
rs12027469	113881873	intergenic	G<A	0.4485	0.90378	1.01 (0.91-1.12)	imputed
rs17446836	113883306	intergenic	C<T	0.2238	0.29865	1.07 (0.95-1.21)	imputed
rs12026077	113883467	intergenic	A<G	0.4439	0.81129	1.01 (0.91-1.12)	imputed
rs71515903	113884283	intergenic	A<T	0.4439	0.80943	1.01 (0.91-1.12)	imputed
rs61817495	113884404	intergenic	G<A	0.1559	0.033991	1.17 (1.01-1.35)	imputed
rs78947213	113886524	intergenic	A<G	0.06492	0.16126	0.86 (0.70-1.06)	imputed
rs74976222	113886526	intergenic	C<T	0.154	0.033646	1.17 (1.02-1.35)	imputed
rs10857989	113889036	intergenic	A<T	0.4459	0.82312	1.01 (0.91-1.12)	imputed
rs77994500	113889037	intergenic	G<C	0.2251	0.3092	1.07 (0.94-1.21)	imputed
rs78856601	113889097	intergenic	A<T	0.06492	0.16533	0.86 (0.70-1.06)	imputed
rs10857990	113889372	intergenic	T<C	0.4438	0.79704	1.01 (0.91-1.13)	imputed
rs12030192	113890003	intergenic	G<A	0.4438	0.79567	1.01 (0.91-1.13)	imputed
rs6537787	113890311	intergenic	G<A	0.2185	0.41525	0.95 (0.84-1.07)	imputed
rs17446892	113890404	intergenic	T<C	0.2239	0.28927	1.07 (0.94-1.21)	imputed
rs10494155	113890470	intergenic	T<C	0.4438	0.79294	1.01 (0.91-1.13)	typed
rs12038334	113890614	intergenic	C<T	0.4438	0.79351	1.01 (0.91-1.13)	imputed
rs10494156	113890667	intergenic	G<A	0.4438	0.79266	1.01 (0.91-1.13)	imputed
rs10494157	113891038	intergenic	A<G	0.1002	0.44491	0.94 (0.79-1.11)	typed
rs10494158	113891061	intergenic	T<C	0.4432	0.78648	1.01 (0.91-1.13)	imputed
rs9308261	113891118	intergenic	T<C	0.1192	0.75264	0.97 (0.83-1.14)	typed
rs12723859	113891396	intergenic	A<G	0.2194	0.47883	0.96 (0.84-1.08)	imputed
rs76869967	113891576	intergenic	A<G	0.06481	0.14746	0.86 (0.70-1.06)	imputed
rs4838986	113891651	intergenic	T<G	0.2194	0.483	0.96 (0.84-1.08)	imputed
rs12030521	113892284	intergenic	T<C	0.4431	0.77879	1.01 (0.91-1.13)	imputed
rs12029795	113892381	intergenic	A<G	0.4431	0.77869	1.01 (0.91-1.13)	imputed
rs12040242	113892545	intergenic	C<T	0.4431	0.7786	1.01 (0.91-1.13)	imputed
rs17031421	113893921	intergenic	T<C	0.06479	0.14501	0.86 (0.70-1.06)	imputed
rs1935745	113894627	intergenic	A<G	0.2194	0.45489	0.95 (0.84-1.08)	typed
rs10494159	113894727	intergenic	C<T	0.3743	0.28788	1.07 (0.96-1.19)	imputed
rs34787349	113895023	intergenic	G<T	0.4432	0.78406	1.01 (0.91-1.13)	imputed
rs10857991	113896230	intergenic	T<C	0.4432	0.78524	1.01 (0.91-1.13)	imputed
rs4839315	113896837	intergenic	G<A	0.1566	0.0322	1.18 (1.02-1.36)	imputed
rs11802885	113896872	intergenic	T<A	0.2191	0.48244	0.95 (0.84-1.08)	imputed
rs12746168	113897444	intergenic	T<C	0.1564	0.031982	1.18 (1.02-1.36)	imputed
rs11802978	113897720	intergenic	T<A	0.06464	0.14126	0.86 (0.69-1.06)	imputed
rs1006610	113898769	intergenic	T<C	0.2182	0.42534	0.96 (0.84-1.08)	imputed
rs17031428	113899674	intergenic	G<A	0.443	0.80102	1.01 (0.91-1.12)	imputed
rs61817500	113900341	intergenic	G<A	0.06464	0.13817	0.86 (0.69-1.06)	imputed
rs77707808	113901952	intergenic	T<C	0.06464	0.13807	0.86 (0.69-1.06)	imputed
rs11102617	113901989	intergenic	G<C	0.4429	0.80119	1.01 (0.91-1.12)	imputed
rs12565455	113902066	intergenic	C<T	0.06464	0.13806	0.86 (0.69-1.06)	imputed
rs61817522	113903377	intergenic	A<T	0.1564	0.031631	1.18 (1.03-1.36)	imputed
rs12734784	113905771	intergenic	C<T	0.3767	0.31754	1.06 (0.95-1.18)	imputed
rs12027464	113906005	intergenic	A<G	0.4429	0.80332	1.01 (0.91-1.12)	imputed
rs12028292	113906435	intergenic	A<G	0.4429	0.80351	1.01 (0.91-1.12)	imputed
rs17031430	113906664	intergenic	T<C	0.06464	0.13813	0.86 (0.69-1.06)	imputed
rs12028450	113906867	intergenic	A<G	0.4429	0.80347	1.01 (0.91-1.12)	imputed
rs12029185	113907148	intergenic	A<G	0.3768	0.31813	1.06 (0.95-1.18)	imputed
rs79175860	113907298	intergenic	T<A	0.06464	0.13756	0.86 (0.69-1.06)	imputed
rs12032532	113907374	intergenic	G<A	0.3767	0.31776	1.06 (0.95-1.18)	imputed
rs17031433	113907517	intergenic	A<G	0.06464	0.13754	0.86 (0.69-1.06)	imputed
rs61817532	113907706	intergenic	T<C	0.06464	0.13755	0.86 (0.69-1.06)	imputed
rs12030240	113908275	intergenic	A<G	0.4429	0.80355	1.01 (0.91-1.12)	imputed
rs12040846	113909048	intergenic	C<T	0.4429	0.80366	1.01 (0.91-1.12)	imputed
rs35595383	113909432	intergenic	G<A	0.4429	0.8037	1.01 (0.91-1.12)	imputed
rs10857992	113909943	intergenic	C<T	0.4429	0.80373	1.01 (0.91-1.12)	imputed
rs10857993	113910001	intergenic	C<T	0.4429	0.80373	1.01 (0.91-1.12)	imputed
rs61817533	113910292	intergenic	T<A	0.06464	0.13794	0.86 (0.69-1.06)	imputed
rs12035475	113910460	intergenic	G<A	0.4429	0.80374	1.01 (0.91-1.12)	imputed
rs12035536	113910729	intergenic	G<A	0.4429	0.80371	1.01 (0.91-1.12)	imputed
rs12036447	113911119	intergenic	G<A	0.4429	0.80375	1.01 (0.91-1.12)	imputed
rs11804626	113911251	intergenic	G<A	0.06464	0.13752	0.86 (0.69-1.06)	imputed
rs11806095	113911254	intergenic	T<G	0.06464	0.13752	0.86 (0.69-1.06)	imputed
rs11102620	113912008	intergenic	T<G	0.2173	0.42068	0.95 (0.84-1.08)	imputed
rs12034896	113912106	intergenic	T<G	0.4429	0.80382	1.01 (0.91-1.12)	imputed
rs17031440	113912376	intergenic	T<C	0.06464	0.13748	0.86 (0.69-1.06)	imputed
rs12034394	113912842	intergenic	A<C	0.4429	0.80378	1.01 (0.91-1.12)	imputed
rs61817535	113912957	intergenic	C<T	0.06464	0.13747	0.86 (0.69-1.06)	imputed
rs12037686	113913002	intergenic	G<A	0.4429	0.80378	1.01 (0.91-1.12)	imputed
rs4839316	113913664	intergenic	G<A	0.4429	0.80387	1.01 (0.91-1.12)	imputed
rs4839317	113913829	intergenic	G<A	0.4429	0.80386	1.01 (0.91-1.12)	imputed
rs6664279	113914023	intergenic	A<C	0.3775	0.32797	1.06 (0.95-1.17)	typed
rs35862767	113914293	intergenic	C<G	0.4429	0.80518	1.01 (0.91-1.12)	imputed
rs17031447	113914419	intergenic	A<G	0.4429	0.80562	1.01 (0.91-1.12)	imputed
rs17031448	113914816	intergenic	C<T	0.4429	0.80562	1.01 (0.91-1.12)	imputed
rs12031201	113915038	intergenic	A<G	0.4428	0.80324	1.01 (0.91-1.12)	imputed
rs12032749	113915328	intergenic	T<C	0.4426	0.81444	1.01 (0.91-1.12)	typed
rs12035230	113915688	intergenic	G<A	0.4413	0.78856	1.01 (0.91-1.12)	imputed
rs12032132	113915691	intergenic	A<T	0.4413	0.78854	1.01 (0.91-1.12)	imputed
rs12032137	113915741	intergenic	A<G	0.4408	0.78803	1.02 (0.92-1.13)	imputed
rs61817536	113915974	intergenic	C<A	0.02617	0.58655	0.94 (0.68-1.30)	imputed
rs12033092	113916833	intergenic	A<T	0.3892	0.6121	1.03 (0.92-1.14)	imputed
rs12033935	113917264	intergenic	A<G	0.3221	0.20613	1.08 (0.97-1.21)	imputed
rs35381019	113917494	intergenic	A<G	0.06397	0.15098	0.87 (0.70-1.07)	imputed
rs12033996	113917498	intergenic	A<G	0.389	0.61129	1.03 (0.93-1.15)	imputed
rs4839318	113918302	intergenic	C<T	0.1682	0.61858	0.97 (0.84-1.11)	typed
rs6665552	113918714	intergenic	T<C	0.3888	0.60609	1.03 (0.93-1.15)	imputed
rs4839319	113918752	intergenic	C<G	0.1663	0.63191	0.97 (0.84-1.11)	imputed
rs10494160	113919116	intergenic	T<C	0.3227	0.22643	1.08 (0.96-1.20)	imputed
rs10494161	113919454	intergenic	G<C	0.06324	0.15087	0.86 (0.69-1.06)	imputed
rs17013288	113919499	intergenic	G<A	0.3227	0.22407	1.08 (0.96-1.20)	imputed
rs17031460	113919893	intergenic	G<A	0.06324	0.15026	0.86 (0.69-1.06)	imputed
rs12036205	113920017	intergenic	A<G	0.389	0.59201	1.03 (0.93-1.15)	imputed
rs12036995	113920394	intergenic	A<T	0.389	0.58609	1.03 (0.93-1.15)	imputed
rs4838987	113920761	intergenic	A<G	0.3892	0.58807	1.03 (0.93-1.15)	imputed
rs11102621	113920889	intergenic	C<T	0.02946	0.53364	0.96 (0.71-1.31)	imputed
rs12048327	113921412	intergenic	C<T	0.3885	0.62033	1.03 (0.93-1.15)	imputed
rs10158039	113921413	intergenic	A<G	0.02943	0.50727	0.97 (0.71-1.31)	imputed
rs12038879	113922029	intergenic	T<C	0.3892	0.61627	1.03 (0.93-1.15)	imputed
rs11807523	113922181	intergenic	C<T	0.1355	0.74919	0.98 (0.84-1.13)	typed
rs12039603	113922234	intergenic	T<C	0.3904	0.59473	1.03 (0.93-1.14)	typed
rs12049447	113922845	intergenic	C<T	0.3896	0.61786	1.03 (0.92-1.14)	imputed
rs7533701	113923375	intergenic	A<T	0.06265	0.19164	0.88 (0.71-1.10)	imputed
rs66565865	113923579	intergenic	G<A	0.3889	0.62781	1.03 (0.92-1.14)	imputed
rs34193505	113923756	intergenic	G<C	0.1321	0.76661	0.98 (0.84-1.15)	imputed
rs66459541	113924147	intergenic	G<A	0.132	0.76754	0.99 (0.85-1.15)	imputed
rs10218568	113925870	intergenic	A<G	0.03299	0.45478	0.90 (0.67-1.19)	typed
rs71662825	113926656	intergenic	T<C	0.1437	0.060271	1.18 (1.01-1.36)	imputed
rs71662826	113926997	intergenic	T<C	0.1432	0.054842	1.18 (1.02-1.37)	imputed
rs61817538	113928203	intergenic	C<G	0.01181	0.24749	0.95 (0.59-1.53)	imputed
rs1112543	113931805	intergenic	T<C	0.315	0.34307	1.06 (0.95-1.19)	imputed
rs4839320	113932681	intergenic	T<C	0.3151	0.34711	1.06 (0.94-1.18)	imputed
rs10857994	113933482	MAGI3	C<G	0.3106	0.28571	1.08 (0.97-1.21)	imputed
rs12568854	113933570	MAGI3	G<A	0.3163	0.33791	1.06 (0.95-1.19)	imputed
rs1342650	113934304	MAGI3	A<G	0.1459	0.065308	1.15 (0.99-1.33)	typed
rs12409808	113936785	MAGI3	T<G	0.08762	0.6344	1.06 (0.88-1.28)	imputed
rs2027536	113936988	MAGI3	G<A	0.3123	0.41004	1.06 (0.95-1.18)	imputed
rs1539411	113938988	MAGI3	C<T	0.313	0.38603	1.06 (0.94-1.18)	imputed
rs1112085	113941165	MAGI3	G<A	0.3129	0.38618	1.06 (0.95-1.18)	imputed
rs6537789	113942108	MAGI3	A<C	0.01197	0.3033	0.98 (0.61-1.58)	imputed
rs17507114	113943954	MAGI3	G<A	0.1455	0.072262	1.16 (1.00-1.34)	imputed
rs6688827	113945989	MAGI3	C<A	0.313	0.42569	1.05 (0.94-1.18)	imputed
rs1418607	113947923	MAGI3	C<T	0.3137	0.40227	1.05 (0.94-1.17)	imputed
rs2027537	113948608	MAGI3	C<G	0.3137	0.40395	1.05 (0.94-1.17)	imputed
rs12021783	113949328	MAGI3	A<C	0.3139	0.40453	1.05 (0.94-1.17)	imputed
rs11102625	113949453	MAGI3	A<C	0.1501	0.68792	0.99 (0.85-1.14)	imputed
rs12023641	113951107	MAGI3	A<C	0.3136	0.38604	1.05 (0.94-1.17)	typed
rs2186051	113952037	MAGI3	A<G	0.161	0.16552	1.11 (0.97-1.28)	imputed
rs55737954	113953536	MAGI3	G<A	0.3141	0.40901	1.05 (0.94-1.17)	imputed
rs11102627	113959886	MAGI3	G<A	0.3141	0.43332	1.05 (0.94-1.17)	typed
rs11102628	113960583	MAGI3	G<A	0.3138	0.43958	1.05 (0.94-1.17)	imputed
rs6688796	113961061	MAGI3	T<C	0.162	0.17414	1.10 (0.96-1.27)	imputed
rs7552954	113962031	MAGI3	A<G	0.1533	0.71536	0.97 (0.84-1.12)	typed
rs35947596	113965799	MAGI3	G<A	0.08883	0.62107	1.06 (0.88-1.28)	imputed
rs10458457	113966822	MAGI3	G<T	0.01125	0.34021	0.98 (0.60-1.60)	imputed
rs10458458	113966941	MAGI3	G<C	0.3141	0.41756	1.05 (0.94-1.17)	imputed
rs10458459	113967405	MAGI3	C<T	0.3141	0.41457	1.05 (0.94-1.17)	imputed
rs12029305	113967674	MAGI3	A<G	0.3142	0.40827	1.05 (0.94-1.17)	imputed
rs12032395	113970774	MAGI3	A<G	0.314	0.41531	1.05 (0.94-1.17)	imputed
rs1936930	113971051	MAGI3	C<T	0.1504	0.70142	0.98 (0.85-1.13)	imputed
rs72687924	113972547	MAGI3	G<T	0.314	0.41596	1.05 (0.94-1.17)	imputed
rs11102630	113972875	MAGI3	A<T	0.3139	0.44032	1.05 (0.94-1.17)	imputed
rs2359417	113973200	MAGI3	A<G	0.1502	0.70206	0.98 (0.85-1.14)	imputed
rs12030900	113974263	MAGI3	A<G	0.3142	0.40923	1.05 (0.94-1.17)	imputed
rs12071016	113974344	MAGI3	G<A	0.1473	0.087337	1.15 (0.99-1.33)	imputed
rs12034178	113974559	MAGI3	G<T	0.314	0.41626	1.05 (0.94-1.17)	imputed
rs1936929	113976508	MAGI3	T<C	0.01108	0.33522	1.01 (0.62-1.65)	imputed
rs7551268	113977072	MAGI3	G<A	0.01108	0.33506	1.01 (0.62-1.65)	imputed
rs17507414	113978570	MAGI3	G<A	0.01091	0.31904	0.98 (0.60-1.61)	imputed
rs12039669	113982627	MAGI3	T<G	0.3143	0.41766	1.05 (0.94-1.17)	imputed
rs12022213	113983654	MAGI3	C<T	0.3144	0.40119	1.05 (0.94-1.17)	typed
rs12039944	113983743	MAGI3	A<G	0.3142	0.41795	1.05 (0.94-1.18)	imputed
rs17507490	113983922	MAGI3	C<T	0.1501	0.70182	0.98 (0.85-1.13)	imputed
rs1936928	113984057	MAGI3	G<A	0.3143	0.41287	1.05 (0.94-1.17)	typed
rs1936927	113984230	MAGI3	A<G	0.3142	0.41922	1.05 (0.94-1.18)	imputed
rs1573996	113985456	MAGI3	A<G	0.3142	0.41828	1.05 (0.94-1.18)	imputed
rs6661923	113988775	MAGI3	G<A	0.1472	0.68908	0.98 (0.85-1.13)	imputed
rs11102636	113989250	MAGI3	A<G	0.311	0.42483	1.05 (0.94-1.17)	imputed
rs12043827	113990049	MAGI3	G<A	0.3104	0.41978	1.05 (0.94-1.18)	imputed
rs7523209	113990333	MAGI3	A<G	0.1619	0.17788	1.10 (0.96-1.27)	imputed
rs7523404	113990539	MAGI3	T<A	0.1473	0.68971	0.98 (0.85-1.13)	imputed
rs11102637	113991792	MAGI3	G<A	0.3108	0.41668	1.05 (0.94-1.17)	imputed
rs12025806	113992475	MAGI3	C<T	0.3105	0.42303	1.05 (0.94-1.17)	imputed
rs7518586	113993175	MAGI3	C<T	0.01108	0.32466	1.01 (0.62-1.65)	imputed
rs7543189	113993588	MAGI3	A<G	0.1476	0.70583	0.98 (0.85-1.13)	imputed
rs10857996	113995283	MAGI3	C<A	0.3104	0.44877	1.05 (0.94-1.17)	imputed
rs7522365	113995428	MAGI3	G<A	0.1495	0.75164	0.98 (0.85-1.13)	typed
rs12045559	113996866	MAGI3	G<T	0.3105	0.42252	1.05 (0.94-1.17)	imputed
rs12739961	113996947	MAGI3	T<C	0.1474	0.090664	1.15 (0.99-1.33)	imputed
rs12046450	113997472	MAGI3	G<A	0.3104	0.42139	1.05 (0.94-1.18)	imputed
rs74111276	113997501	MAGI3	G<A	0.01558	0.8723	0.93 (0.61-1.41)	imputed
rs11102638	113997686	MAGI3	T<C	0.3104	0.42092	1.05 (0.94-1.18)	imputed
rs11102639	114004883	MAGI3	T<C	0.3136	0.43944	1.05 (0.94-1.18)	imputed
rs12118048	114006019	MAGI3	T<G	0.1496	0.71746	0.98 (0.85-1.13)	imputed
rs11102640	114007147	MAGI3	G<T	0.3139	0.40668	1.05 (0.94-1.18)	imputed
rs11102641	114008284	MAGI3	A<G	0.3137	0.41324	1.06 (0.94-1.18)	imputed
rs6700878	114010506	MAGI3	A<G	0.1614	0.1805	1.11 (0.97-1.28)	imputed
rs72687938	114010937	MAGI3	T<G	0.3137	0.41261	1.06 (0.94-1.18)	imputed
rs72687939	114011306	MAGI3	G<A	0.3137	0.41277	1.06 (0.94-1.18)	imputed
rs10157946	114014105	MAGI3	A<G	0.1496	0.71706	0.98 (0.85-1.13)	imputed
rs11802041	114015626	MAGI3	A<G	0.01559	0.871	0.93 (0.61-1.42)	imputed
rs78995277	114016258	MAGI3	T<C	0.3137	0.41199	1.06 (0.94-1.18)	imputed
rs78377411	114016287	MAGI3	G<A	0.1429	0.63886	0.99 (0.85-1.15)	imputed
rs75589599	114016976	MAGI3	G<A	0.1422	0.70226	0.99 (0.85-1.15)	imputed
rs78186115	114017832	MAGI3	T<C	0.3136	0.43737	1.05 (0.94-1.17)	imputed
rs7413018	114019991	MAGI3	T<G	0.3136	0.41139	1.05 (0.94-1.18)	imputed
rs7529062	114021763	MAGI3	T<C	0.01125	0.33261	0.98 (0.60-1.60)	imputed
rs74465571	114023067	MAGI3	C<T	0.3136	0.41086	1.05 (0.94-1.18)	imputed
rs72687944	114023339	MAGI3	C<T	0.3136	0.41094	1.05 (0.94-1.18)	imputed
rs5023142	114023679	MAGI3	A<G	0.0146	0.2653	0.78 (0.51-1.20)	typed
rs12038473	114024348	MAGI3	C<T	0.3136	0.41075	1.05 (0.94-1.18)	imputed
rs11102644	114024669	MAGI3	A<G	0.3136	0.41058	1.05 (0.94-1.18)	imputed
rs72687947	114026715	MAGI3	G<T	0.3136	0.41013	1.05 (0.94-1.18)	imputed
rs72687948	114026766	MAGI3	A<C	0.3136	0.4101	1.05 (0.94-1.18)	imputed
rs72687949	114027480	MAGI3	G<A	0.3136	0.41002	1.05 (0.94-1.18)	imputed
rs72687950	114027600	MAGI3	A<G	0.08925	0.59934	1.07 (0.89-1.28)	imputed
rs61819365	114028269	MAGI3	T<C	0.01115	0.35722	0.95 (0.58-1.55)	imputed
rs12354140	114030177	MAGI3	C<T	0.1473	0.088059	1.15 (0.99-1.33)	imputed
rs12044485	114030926	MAGI3	C<T	0.3136	0.40943	1.05 (0.94-1.18)	imputed
rs12039226	114032511	MAGI3	G<A	0.3136	0.40907	1.05 (0.94-1.18)	imputed
rs2359416	114033204	MAGI3	T<A	0.01125	0.33287	0.98 (0.60-1.60)	imputed
rs12033666	114035088	MAGI3	A<G	0.3136	0.40864	1.05 (0.94-1.18)	imputed
rs12132889	114036047	MAGI3	G<C	0.1613	0.17689	1.11 (0.96-1.28)	imputed
rs1936926	114036165	MAGI3	G<A	0.3136	0.40829	1.05 (0.94-1.18)	imputed
rs28661018	114039645	MAGI3	A<G	0.3198	0.53907	1.05 (0.94-1.17)	imputed
rs7552618	114039800	MAGI3	T<G	0.1613	0.1764	1.11 (0.96-1.28)	imputed
rs4839321	114047464	MAGI3	G<A	0.01125	0.33025	0.98 (0.60-1.60)	imputed
rs4839322	114048588	MAGI3	T<C	0.01108	0.32793	1.01 (0.62-1.65)	imputed
rs12046451	114050091	MAGI3	G<A	0.3135	0.40593	1.06 (0.94-1.18)	imputed
rs1106209	114051455	MAGI3	A<T	0.1612	0.17397	1.11 (0.97-1.28)	imputed
rs10857997	114053877	MAGI3	A<G	0.1492	0.71621	0.98 (0.85-1.13)	imputed
rs12409184	114055488	MAGI3	C<T	0.08864	0.59556	1.07 (0.89-1.29)	imputed
rs10857998	114056013	MAGI3	G<A	0.1464	0.75823	0.98 (0.85-1.14)	imputed
rs12354322	114057011	MAGI3	C<T	0.1471	0.085201	1.15 (0.99-1.33)	imputed
rs12045148	114057949	MAGI3	A<T	0.3135	0.40425	1.05 (0.94-1.18)	imputed
rs6685909	114057996	MAGI3	G<A	0.1607	0.17397	1.11 (0.97-1.28)	imputed
rs4838988	114058280	MAGI3	C<T	0.3135	0.40414	1.05 (0.94-1.18)	imputed
rs4839323	114058349	MAGI3	T<C	0.3135	0.43017	1.05 (0.94-1.17)	imputed
rs12024139	114061869	MAGI3	G<T	0.3135	0.40323	1.05 (0.94-1.18)	imputed
rs12022849	114063523	MAGI3	A<G	0.3136	0.40499	1.05 (0.94-1.18)	imputed
rs6694861	114063592	MAGI3	G<A	0.1489	0.71746	0.98 (0.85-1.14)	imputed
rs10776771	114064340	MAGI3	G<A	0.02611	0.29758	0.87 (0.63-1.21)	imputed
rs2884705	114064790	MAGI3	C<T	0.3136	0.40474	1.05 (0.94-1.18)	imputed
rs2359413	114064898	MAGI3	T<G	0.3136	0.40482	1.05 (0.94-1.18)	imputed
rs72687960	114065295	MAGI3	T<A	0.3136	0.40473	1.05 (0.94-1.18)	imputed
rs72687961	114065340	MAGI3	C<T	0.3136	0.40466	1.05 (0.94-1.18)	imputed
rs2359412	114065955	MAGI3	T<C	0.1607	0.17395	1.11 (0.97-1.28)	imputed
rs4546922	114066063	MAGI3	G<A	0.3136	0.43081	1.05 (0.94-1.17)	imputed
rs12021500	114066991	MAGI3	T<C	0.3135	0.4283	1.05 (0.94-1.17)	imputed
rs2051083	114068579	MAGI3	G<T	0.3149	0.4088	1.06 (0.95-1.18)	imputed
rs12026682	114069085	MAGI3	G<A	0.3135	0.40155	1.05 (0.94-1.18)	imputed
rs35724759	114069670	MAGI3	C<T	0.1464	0.079968	1.15 (0.99-1.34)	imputed
rs11102647	114071219	MAGI3	T<C	0.3136	0.41783	1.05 (0.94-1.17)	typed
rs74111296	114071297	MAGI3	T<C	0.01558	0.88982	0.93 (0.61-1.41)	imputed
rs55814729	114073133	MAGI3	T<C	0.01525	0.994	0.97 (0.64-1.48)	imputed
rs10858000	114075796	MAGI3	C<T	0.316	0.012662	1.15 (1.03-1.29)	typed
rs11102648	114076435	MAGI3	C<A	0.3156	0.010321	1.16 (1.04-1.30)	imputed
rs11102649	114076546	MAGI3	A<G	0.3153	0.0098308	1.16 (1.04-1.30)	imputed
rs79015989	114076871	MAGI3	C<T	0.01519	0.79063	1.08 (0.70-1.67)	imputed
rs17508163	114077939	MAGI3	G<A	0.09442	0.079879	1.18 (0.98-1.40)	imputed
rs12026423	114078037	MAGI3	A<G	0.05053	0.258	0.87 (0.69-1.10)	typed
rs12065882	114078755	MAGI3	G<A	0.02013	0.78828	1.02 (0.71-1.47)	imputed
rs7514649	114079822	MAGI3	A<G	0.1698	0.0089097	1.20 (1.05-1.38)	typed
rs2153977	114080071	MAGI3	C<T	0.3167	0.010805	1.16 (1.04-1.29)	typed
rs10858001	114081002	MAGI3	G<C	0.3154	0.010274	1.16 (1.04-1.30)	imputed
rs17461918	114081444	MAGI3	G<A	0.171	0.0099926	1.20 (1.04-1.37)	typed
rs35390985	114082898	MAGI3	A<G	0.2167	0.087745	1.13 (0.99-1.28)	imputed
rs10858002	114082932	MAGI3	A<G	0.3158	0.0084374	1.16 (1.04-1.30)	typed
rs4456089	114084544	MAGI3	C<T	0.3142	0.0080192	1.16 (1.04-1.30)	imputed
rs17508449	114085145	MAGI3	T<C	0.1677	0.0089259	1.21 (1.05-1.39)	imputed
rs79381435	114085676	MAGI3	A<G	0.1678	0.0089515	1.21 (1.05-1.39)	imputed
rs7554019	114085723	MAGI3	T<C	0.2158	0.07842	1.13 (0.99-1.28)	imputed
rs11102651	114086821	MAGI3	T<C	0.3139	0.0092025	1.16 (1.04-1.29)	imputed
rs66782936	114087710	MAGI3	G<T	0.09561	0.065496	1.16 (0.97-1.39)	imputed
rs10745339	114088416	MAGI3	A<G	0.3142	0.0083381	1.16 (1.04-1.30)	imputed
rs7518766	114089089	MAGI3	T<G	0.04645	0.21559	0.91 (0.71-1.16)	imputed
rs17013326	114089316	MAGI3	G<A	0.3142	0.0084083	1.16 (1.04-1.30)	imputed
rs10858003	114089547	MAGI3	C<T	0.04642	0.20848	0.93 (0.72-1.18)	imputed
rs72687971	114089649	MAGI3	A<G	0.01268	0.28076	0.84 (0.53-1.33)	imputed
rs10858004	114092306	MAGI3	G<A	0.02423	0.85172	1.03 (0.74-1.44)	typed
rs55855422	114092915	MAGI3	A<G	0.09503	0.076924	1.16 (0.97-1.39)	imputed
rs72687973	114093421	MAGI3	T<A	0.3264	0.022189	1.14 (1.02-1.27)	imputed
rs12037873	114093834	MAGI3	T<A	0.3131	0.010457	1.15 (1.03-1.29)	imputed
rs12730675	114094044	MAGI3	G<A	0.09503	0.077785	1.16 (0.97-1.39)	imputed
rs11102652	114094286	MAGI3	C<T	0.3133	0.011132	1.15 (1.03-1.29)	imputed
rs4259646	114094645	MAGI3	A<G	0.2189	0.11951	1.10 (0.98-1.25)	typed
rs6537790	114095208	MAGI3	A<C	0.2168	0.11303	1.11 (0.98-1.26)	imputed
rs12074958	114095339	MAGI3	A<G	0.3143	0.012427	1.15 (1.03-1.29)	typed
rs34258372	114095750	MAGI3	G<A	0.09424	0.080519	1.17 (0.98-1.40)	imputed
rs12035317	114096097	MAGI3	T<G	0.3139	0.012462	1.15 (1.03-1.29)	typed
rs4274063	114096460	MAGI3	A<G	0.3135	0.012918	1.15 (1.03-1.29)	imputed
rs4839327	114096499	MAGI3	T<C	0.1695	0.0078447	1.21 (1.06-1.39)	imputed
rs4581284	114098499	MAGI3	A<G	0.0926	0.080213	1.19 (0.99-1.42)	imputed
rs11102653	114101115	MAGI3	G<A	0.3125	0.011484	1.16 (1.04-1.29)	imputed
rs6689879	114101719	MAGI3	T<C	0.3121	0.012705	1.15 (1.03-1.29)	imputed
rs12043639	114102229	MAGI3	G<A	0.312	0.012696	1.16 (1.03-1.29)	imputed
rs75926636	114104765	MAGI3	T<C	0.1686	0.007238	1.22 (1.06-1.40)	imputed
rs7536360	114105476	MAGI3	A<C	0.3123	0.01117	1.16 (1.04-1.29)	imputed
rs1343630	114105855	MAGI3	G<A	0.04465	0.17205	0.86 (0.67-1.11)	imputed
rs1343629	114106209	MAGI3	G<C	0.2162	0.10223	1.12 (0.99-1.27)	imputed
rs17508814	114106769	MAGI3	C<T	0.09205	0.08061	1.19 (0.99-1.42)	imputed
rs72687980	114106807	MAGI3	C<T	0.3128	0.011066	1.16 (1.04-1.30)	imputed
rs12077419	114106923	MAGI3	T<A	0.3127	0.011079	1.16 (1.04-1.29)	imputed
rs56257513	114107044	MAGI3	G<T	0.0923	0.080528	1.18 (0.99-1.41)	imputed
rs1343128	114108252	MAGI3	G<A	0.3134	0.011046	1.16 (1.04-1.29)	imputed
rs6704188	114108711	MAGI3	G<A	0.313	0.011788	1.15 (1.03-1.29)	imputed
rs11102654	114109088	MAGI3	G<A	0.3136	0.010719	1.16 (1.04-1.29)	typed
rs10858005	114109621	MAGI3	G<T	0.3134	0.011036	1.16 (1.04-1.29)	imputed
rs6699022	114109635	MAGI3	A<T	0.1707	0.010905	1.22 (1.06-1.40)	imputed
rs79470224	114109785	MAGI3	G<T	0.1688	0.0071288	1.23 (1.07-1.41)	imputed
rs1418958	114110836	MAGI3	A<T	0.3142	0.010188	1.16 (1.04-1.30)	imputed
rs1418957	114110901	MAGI3	T<A	0.3134	0.01137	1.16 (1.03-1.29)	imputed
rs1343125	114111036	MAGI3	A<G	0.3128	0.011033	1.16 (1.04-1.30)	imputed
rs2884704	114114717	MAGI3	T<C	0.3257	0.023191	1.15 (1.03-1.29)	imputed
rs2884703	114114843	MAGI3	G<A	0.3112	0.011055	1.16 (1.04-1.30)	imputed
rs75159321	114114947	MAGI3	C<T	0.1668	0.0068099	1.23 (1.07-1.41)	imputed
rs10858006	114114965	MAGI3	A<G	0.04394	0.12042	0.84 (0.65-1.08)	imputed
rs76752412	114115827	MAGI3	A<G	0.1667	0.0066347	1.23 (1.07-1.41)	imputed
rs12039224	114116845	MAGI3	A<G	0.3106	0.011778	1.16 (1.04-1.30)	imputed
rs12021513	114116889	MAGI3	C<T	0.3106	0.011773	1.16 (1.04-1.30)	imputed
rs34799402	114118574	MAGI3	T<C	0.0871	0.052319	1.21 (1.01-1.46)	imputed
rs12731969	114118742	MAGI3	T<G	0.0871	0.052387	1.21 (1.01-1.46)	imputed
rs10858007	114119237	MAGI3	A<G	0.3106	0.010755	1.16 (1.04-1.30)	imputed
rs10858008	114119620	MAGI3	C<T	0.313	0.010699	1.16 (1.04-1.30)	imputed
rs11102658	114119751	MAGI3	G<C	0.3132	0.011366	1.16 (1.04-1.30)	imputed
rs1217201	114123773	MAGI3	A<G	0.3092	0.014286	1.15 (1.03-1.29)	imputed
rs1217202	114124478	MAGI3	A<G	0.04772	0.098655	0.83 (0.65-1.06)	imputed
rs1217203	114125259	MAGI3	G<A	0.3094	0.013365	1.15 (1.03-1.29)	imputed
rs1235687	114126107	MAGI3	T<G	0.3093	0.013421	1.15 (1.03-1.29)	imputed
rs1419231	114126218	MAGI3	G<C	0.1658	0.008956	1.21 (1.05-1.39)	imputed
rs1217204	114126220	MAGI3	C<G	0.3093	0.013425	1.15 (1.03-1.29)	imputed
rs12753075	114127526	MAGI3	T<C	0.0866	0.049573	1.21 (1.01-1.45)	imputed
rs1343126	114129092	MAGI3	T<A	0.0194	0.92834	0.92 (0.63-1.33)	imputed
rs1113523	114129474	MAGI3	G<A	0.3094	0.013402	1.15 (1.03-1.29)	imputed
rs1217208	114130098	MAGI3	A<G	0.3093	0.013476	1.15 (1.03-1.29)	imputed
rs1217239	114131519	MAGI3	A<G	0.01241	0.15777	0.83 (0.52-1.32)	imputed
rs1217238	114131553	MAGI3	A<G	0.04333	0.15446	0.86 (0.67-1.11)	imputed
rs1217237	114131740	MAGI3	G<T	0.3094	0.013519	1.15 (1.03-1.29)	imputed
rs12739970	114132073	MAGI3	A<G	0.09086	0.081159	1.19 (0.99-1.42)	imputed
rs12723023	114132358	MAGI3	G<A	0.09086	0.081324	1.19 (0.99-1.42)	imputed
rs1217236	114132712	MAGI3	A<G	0.3094	0.013403	1.15 (1.03-1.29)	imputed
rs75419513	114132796	MAGI3	T<A	0.1658	0.0087164	1.21 (1.05-1.39)	imputed
rs1235000	114134025	MAGI3	G<A	0.04601	0.13861	0.85 (0.66-1.08)	imputed
rs1217235	114134977	MAGI3	G<T	0.3096	0.013514	1.15 (1.03-1.29)	imputed
rs4838993	114135133	MAGI3	A<G	0.1661	0.00872	1.20 (1.05-1.38)	imputed
rs1237290	114135147	MAGI3	A<C	0.04911	0.097	0.86 (0.68-1.10)	imputed
rs1217234	114135346	MAGI3	G<C	0.3096	0.013818	1.15 (1.03-1.29)	imputed
rs61819423	114135526	MAGI3	T<C	0.08715	0.051719	1.21 (1.01-1.46)	imputed
rs61819424	114135555	MAGI3	G<A	0.08715	0.052569	1.21 (1.01-1.46)	imputed
rs4839329	114135705	MAGI3	A<G	0.166	0.008712	1.20 (1.04-1.38)	imputed
rs1217233	114135708	MAGI3	T<G	0.3096	0.013355	1.15 (1.03-1.29)	imputed
rs1217232	114136037	MAGI3	T<C	0.3096	0.013343	1.15 (1.03-1.29)	imputed
rs1217231	114136923	MAGI3	C<G	0.2176	0.14126	1.11 (0.98-1.26)	imputed
rs4839330	114137582	MAGI3	C<T	0.166	0.0086887	1.20 (1.04-1.38)	imputed
rs75296543	114138286	MAGI3	A<C	0.166	0.0086849	1.20 (1.04-1.38)	imputed
rs72687994	114138355	MAGI3	G<A	0.01387	0.33278	0.83 (0.53-1.29)	imputed
rs1217230	114138534	MAGI3	T<A	0.3094	0.013356	1.16 (1.03-1.29)	imputed
rs1217229	114138568	MAGI3	A<G	0.04911	0.097411	0.86 (0.68-1.10)	imputed
rs1217228	114139359	MAGI3	G<T	0.3094	0.013364	1.16 (1.03-1.29)	imputed
rs1217227	114139616	MAGI3	T<C	0.3094	0.013364	1.16 (1.03-1.29)	imputed
rs1217226	114139922	MAGI3	T<C	0.3094	0.013368	1.16 (1.03-1.29)	imputed
rs1217225	114139991	MAGI3	A<G	0.2177	0.14074	1.11 (0.98-1.26)	imputed
rs1217224	114140569	MAGI3	G<C	0.04995	0.09904	0.85 (0.67-1.08)	imputed
rs1217223	114140889	MAGI3	G<A	0.3094	0.013367	1.16 (1.03-1.29)	imputed
rs1235688	114141492	MAGI3	T<C	0.3094	0.013363	1.16 (1.03-1.29)	imputed
rs1217222	114141635	MAGI3	C<T	0.2175	0.14069	1.11 (0.97-1.25)	imputed
rs1217221	114141775	MAGI3	A<G	0.2988	0.019098	1.14 (1.01-1.27)	imputed
rs1217220	114142672	MAGI3	C<T	0.04864	0.095178	0.87 (0.68-1.11)	imputed
rs1217219	114143822	MAGI3	C<T	0.1391	0.68187	1.06 (0.91-1.23)	imputed
rs12731010	114144746	MAGI3	G<A	0.08715	0.053257	1.21 (1.01-1.46)	imputed
rs1217216	114146135	MAGI3	C<T	0.2177	0.14176	1.11 (0.97-1.25)	imputed
rs1217215	114146334	MAGI3	A<C	0.3092	0.014023	1.15 (1.03-1.29)	imputed
rs1217214	114147381	MAGI3	C<G	0.3093	0.014028	1.15 (1.03-1.29)	imputed
rs76308249	114147681	MAGI3	G<A	0.166	0.008601	1.20 (1.04-1.38)	imputed
rs1237289	114147865	MAGI3	A<G	0.3093	0.013852	1.15 (1.03-1.29)	imputed
rs78703286	114148115	MAGI3	G<A	0.1675	0.0083809	1.20 (1.05-1.38)	imputed
rs1217212	114148822	MAGI3	T<C	0.04911	0.094638	0.86 (0.68-1.10)	imputed
rs10858011	114148921	MAGI3	G<A	0.3094	0.014154	1.15 (1.03-1.29)	imputed
rs76112502	114149696	MAGI3	C<T	0.166	0.008594	1.20 (1.04-1.38)	imputed
rs1217211	114149792	MAGI3	T<A	0.3094	0.013903	1.15 (1.03-1.29)	imputed
rs9803891	114149945	MAGI3	G<A	0.09083	0.08474	1.19 (0.99-1.42)	imputed
rs80348557	114151116	MAGI3	T<C	0.166	0.0085787	1.20 (1.04-1.38)	imputed
rs4838994	114151606	MAGI3	A<G	0.166	0.0085708	1.20 (1.04-1.38)	imputed
rs17031716	114151847	MAGI3	C<A	0.325	0.029825	1.14 (1.02-1.28)	imputed
rs1228280	114154652	MAGI3	G<A	0.3093	0.013541	1.16 (1.03-1.29)	imputed
rs10489936	114155409	MAGI3	G<C	0.08669	0.053312	1.21 (1.01-1.46)	imputed
rs3761931	114157023	MAGI3	A<G	0.09022	0.084624	1.19 (0.99-1.42)	imputed
rs1217199	114157788	MAGI3	T<C	0.3088	0.013625	1.15 (1.03-1.29)	imputed
rs11102661	114160758	MAGI3	G<A	0.3087	0.013048	1.15 (1.03-1.28)	imputed
rs1217200	114161116	MAGI3	A<C	0.3085	0.013137	1.15 (1.03-1.29)	imputed
rs4839331	114161631	MAGI3	G<A	0.1686	0.0075077	1.20 (1.05-1.38)	imputed
rs4839332	114162191	MAGI3	T<G	0.167	0.0077815	1.19 (1.04-1.37)	imputed
rs1217192	114162194	MAGI3	A<G	0.3082	0.012988	1.15 (1.03-1.29)	imputed
rs1217193	114162619	MAGI3	G<C	0.3082	0.012989	1.15 (1.03-1.29)	imputed
rs1217194	114163501	MAGI3	G<C	0.05028	0.097675	0.84 (0.66-1.06)	imputed
rs77892281	114163617	MAGI3	T<A	0.167	0.0076784	1.20 (1.04-1.37)	imputed
rs12565589	114164508	MAGI3	G<A	0.3085	0.013055	1.15 (1.03-1.29)	imputed
rs77610906	114165280	MAGI3	C<A	0.02031	0.15278	1.44 (0.98-2.09)	imputed
rs6669008	114166561	MAGI3	G<A	0.2569	0.00044027	1.23 (1.09-1.38)	imputed
rs2798135	114166835	MAGI3	T<G	0.3084	0.012601	1.15 (1.03-1.29)	imputed
rs55912359	114167099	MAGI3	T<C	0.2569	0.00044009	1.23 (1.09-1.38)	imputed
rs1778848	114167255	MAGI3	A<G	0.01573	0.10551	0.80 (0.53-1.22)	imputed
rs1624335	114167780	MAGI3	T<G	0.05028	0.096889	0.84 (0.66-1.06)	imputed
rs2798137	114170238	MAGI3	G<T	0.05028	0.096332	0.84 (0.66-1.06)	imputed
rs1777234	114170837	MAGI3	T<A	0.3088	0.013014	1.15 (1.03-1.29)	imputed
rs76617814	114171234	MAGI3	A<G	0.1674	0.0076424	1.20 (1.05-1.38)	imputed
rs79220465	114171341	MAGI3	T<A	0.1674	0.007682	1.20 (1.05-1.38)	imputed
rs2798138	114171796	MAGI3	C<A	0.3088	0.013007	1.15 (1.03-1.29)	imputed
rs35320278	114171838	MAGI3	T<G	0.08671	0.053902	1.21 (1.01-1.45)	imputed
rs35836713	114173758	MAGI3	T<G	0.08671	0.053965	1.21 (1.01-1.45)	imputed
rs1217210	114173800	MAGI3	C<G	0.3096	0.012714	1.15 (1.03-1.29)	imputed
rs1230675	114175770	MAGI3	A<G	0.03471	0.17514	0.85 (0.64-1.14)	imputed
rs1301795	114176684	MAGI3	T<C	0.04934	0.095504	0.85 (0.67-1.09)	imputed
rs75791290	114177174	MAGI3	T<C	0.08585	0.055496	1.21 (1.01-1.46)	imputed
rs75374178	114181948	MAGI3	T<C	0.1686	0.0073134	1.20 (1.05-1.38)	imputed
rs9429525	114182310	MAGI3	T<C	0.05012	0.094285	0.84 (0.66-1.07)	imputed
rs12753351	114182594	MAGI3	A<G	0.08685	0.055194	1.21 (1.01-1.46)	imputed
rs1777241	114182622	MAGI3	A<G	0.3086	0.012564	1.16 (1.03-1.29)	imputed
rs1743595	114182669	MAGI3	T<A	0.04734	0.10109	0.84 (0.66-1.08)	imputed
rs1230663	114182841	MAGI3	G<A	0.3096	0.012687	1.15 (1.03-1.29)	imputed
rs1777239	114183151	MAGI3	T<C	0.05028	0.093832	0.84 (0.66-1.06)	imputed
rs2636001	114183574	MAGI3	C<A	0.3023	0.012923	1.15 (1.03-1.29)	imputed
rs12745499	114183714	MAGI3	A<T	0.3021	0.0105	1.17 (1.04-1.31)	imputed
rs61819459	114183751	MAGI3	A<T	0.2986	0.015933	1.14 (1.02-1.28)	imputed
rs61820160	114183779	MAGI3	T<G	0.3094	0.012262	1.16 (1.03-1.29)	imputed
rs1230661	114185590	MAGI3	G<A	0.3266	0.026473	1.13 (1.02-1.26)	typed
rs1891969	114185855	MAGI3	A<C	0.2582	0.00041792	1.23 (1.09-1.39)	imputed
rs17359281	114185959	MAGI3	G<A	0.1687	0.0072474	1.20 (1.05-1.38)	imputed
rs3747998	114186138	MAGI3	C<G	0.08685	0.055358	1.21 (1.01-1.46)	imputed
rs2636002	114186964	MAGI3	A<G	0.3092	0.012673	1.15 (1.03-1.29)	imputed
rs12144215	114187155	MAGI3	T<G	0.1604	0.0080826	1.19 (1.03-1.37)	imputed
rs17274550	114187226	MAGI3	G<A	0.09055	0.087611	1.19 (0.99-1.43)	imputed
rs1777237	114187371	MAGI3	A<G	0.3096	0.01279	1.15 (1.03-1.29)	imputed
rs17359302	114187619	MAGI3	G<T	0.08699	0.055358	1.22 (1.01-1.46)	imputed
rs3761934	114189067	MAGI3	T<G	0.1687	0.0071959	1.20 (1.05-1.38)	imputed
rs41352847	114189880	MAGI3	A<G	0.1687	0.0071674	1.20 (1.05-1.38)	imputed
rs2636003	114190167	MAGI3	C<A	0.05074	0.090336	0.83 (0.66-1.05)	imputed
rs1777238	114191173	MAGI3	T<C	0.3094	0.012508	1.15 (1.03-1.29)	imputed
rs79667495	114191329	MAGI3	G<T	0.1688	0.0071299	1.20 (1.05-1.38)	imputed
rs78160780	114191392	MAGI3	C<T	0.01203	0.16849	0.82 (0.51-1.32)	imputed
rs3789595	114191647	MAGI3	A<G	0.08685	0.055283	1.21 (1.01-1.46)	imputed
rs1743594	114191994	MAGI3	A<G	0.05275	0.098544	0.82 (0.65-1.04)	typed
rs1146180	114194206	MAGI3	C<T	0.3067	0.013819	1.15 (1.03-1.29)	imputed
rs1230673	114194513	MAGI3	G<A	0.05292	0.11165	0.83 (0.66-1.04)	typed
rs2146018	114195330	MAGI3	A<C	0.1688	0.0071318	1.21 (1.05-1.39)	imputed
rs2359174	114196364	MAGI3	G<T	0.08702	0.055603	1.20 (1.00-1.44)	imputed
rs2359173	114196495	MAGI3	G<A	0.09058	0.088233	1.17 (0.98-1.40)	imputed
rs1146182	114196883	MAGI3	A<C	0.3093	0.012925	1.15 (1.03-1.29)	imputed
rs1146183	114199335	MAGI3	G<A	0.05059	0.087691	0.84 (0.66-1.06)	imputed
rs1146184	114203101	MAGI3	C<G	0.05069	0.10083	0.84 (0.67-1.07)	imputed
rs6678422	114204700	MAGI3	G<A	0.1691	0.0068711	1.21 (1.06-1.39)	imputed
rs76726048	114206699	MAGI3	C<T	0.1689	0.0069381	1.21 (1.06-1.39)	imputed
rs1743605	114207314	MAGI3	T<G	0.3092	0.012685	1.15 (1.03-1.29)	imputed
rs1146185	114208961	MAGI3	A<T	0.04604	0.12074	0.84 (0.66-1.08)	imputed
rs77042378	114209101	MAGI3	T<G	0.1689	0.0068068	1.22 (1.06-1.40)	imputed
rs12129076	114209414	MAGI3	A<C	0.01942	0.85539	0.92 (0.63-1.34)	imputed
rs12119076	114210475	MAGI3	C<A	0.01942	0.86312	0.92 (0.63-1.34)	imputed
rs1230671	114210745	MAGI3	A<T	0.309	0.012603	1.16 (1.03-1.29)	imputed
rs61820162	114211450	MAGI3	T<C	0.08777	0.040397	1.20 (1.00-1.44)	imputed
rs1146187	114212571	MAGI3	G<A	0.309	0.012604	1.16 (1.03-1.29)	imputed
rs3748003	114214760	MAGI3	C<T	0.09122	0.087004	1.17 (0.98-1.40)	imputed
rs1080307	114216449	MAGI3	G<T	0.089	0.059212	1.19 (0.99-1.42)	typed
rs17359378	114216709	MAGI3	T<A	0.1687	0.0067348	1.22 (1.06-1.40)	imputed
rs11102667	114216784	MAGI3	C<T	0.05014	0.088991	0.83 (0.65-1.05)	imputed
rs6704054	114216831	MAGI3	C<T	0.2577	0.00037682	1.23 (1.10-1.39)	imputed
rs17274620	114217355	MAGI3	T<A	0.08742	0.053643	1.19 (0.99-1.43)	imputed
rs17274627	114217395	MAGI3	A<G	0.1687	0.0067397	1.22 (1.06-1.40)	imputed
rs17274634	114217527	MAGI3	C<T	0.0872	0.056147	1.18 (0.99-1.42)	imputed
rs7522138	114217705	MAGI3	A<G	0.2201	0.13011	1.11 (0.98-1.26)	imputed
rs7511816	114217714	MAGI3	C<A	0.2201	0.12909	1.11 (0.98-1.26)	imputed
rs1230659	114218261	MAGI3	C<T	0.309	0.011993	1.15 (1.03-1.29)	imputed
rs1230658	114218451	MAGI3	G<C	0.309	0.011978	1.15 (1.03-1.29)	imputed
rs1885454	114219085	MAGI3	G<T	0.09033	0.08306	1.16 (0.97-1.39)	imputed
rs4839333	114219161	MAGI3	T<A	0.1628	0.0066815	1.21 (1.05-1.39)	imputed
rs6537792	114219601	MAGI3	C<G	0.3091	0.011889	1.15 (1.03-1.29)	imputed
rs2185971	114220305	MAGI3	T<G	0.1381	0.62183	1.04 (0.89-1.20)	imputed
rs10776773	114220738	MAGI3	G<T	0.04936	0.087204	0.83 (0.65-1.06)	imputed
rs2359170	114221123	MAGI3	C<G	0.3092	0.011502	1.15 (1.03-1.29)	imputed
rs11102669	114222325	MAGI3	G<A	0.309	0.011792	1.15 (1.03-1.29)	imputed
rs1230656	114222516	MAGI3	A<C	0.3228	0.026263	1.14 (1.02-1.27)	imputed
rs1230655	114222591	MAGI3	T<A	0.3085	0.012082	1.15 (1.03-1.29)	imputed
rs12757859	114223251	MAGI3	T<C	0.04762	0.1015	0.84 (0.66-1.08)	imputed
rs12758546	114223635	MAGI3	T<C	0.0868	0.051418	1.19 (0.99-1.43)	imputed
rs72689984	114224603	MAGI3	C<T	0.01438	0.30612	0.81 (0.53-1.26)	imputed
rs4838997	114225306	MAGI3	A<G	0.3092	0.011463	1.15 (1.03-1.29)	imputed
rs13524	114228200	MAGI3	G<A	0.04953	0.097535	0.84 (0.66-1.06)	imputed
rs7543121	114229370	intergenic	A<G	0.04967	0.093677	0.84 (0.66-1.07)	imputed
rs74524050	114231207	intergenic	C<T	0.1652	0.0084809	1.22 (1.06-1.40)	imputed
rs6696784	114231398	intergenic	A<G	0.1372	0.6121	1.03 (0.89-1.20)	imputed
rs4839335	114233871	intergenic	A<G	0.3096	0.011271	1.16 (1.04-1.29)	typed
rs4839336	114234145	intergenic	T<A	0.169	0.0068782	1.21 (1.06-1.39)	imputed
rs61817579	114234433	intergenic	A<G	0.09114	0.080918	1.17 (0.98-1.40)	imputed
rs12138638	114234690	intergenic	T<C	0.04614	0.1268	0.84 (0.66-1.08)	imputed
rs12746609	114235054	intergenic	G<A	0.09086	0.08112	1.17 (0.98-1.40)	imputed
rs77551704	114235186	intergenic	C<G	0.169	0.0068448	1.21 (1.06-1.39)	imputed
rs11102671	114235379	intergenic	A<T	0.1391	0.62768	1.03 (0.88-1.19)	imputed
rs76038270	114238920	intergenic	G<C	0.1677	0.0068845	1.22 (1.06-1.40)	imputed
rs77661148	114241817	PHTF1	G<C	0.01151	0.548	1.01 (0.62-1.64)	imputed
rs17359468	114242706	PHTF1	A<G	0.1365	0.0040223	1.21 (1.04-1.41)	imputed
rs75290614	114242872	PHTF1	T<C	0.165	0.0066063	1.22 (1.06-1.40)	imputed
rs78874053	114242873	PHTF1	T<A	0.165	0.0066063	1.22 (1.06-1.40)	imputed
rs78449329	114242882	PHTF1	C<A	0.03788	0.13331	1.23 (0.93-1.61)	imputed
rs1111695	114243899	PHTF1	A<C	0.1415	0.65097	1.04 (0.89-1.20)	typed
rs1230649	114244177	PHTF1	T<G	0.346	0.0025636	1.19 (1.06-1.32)	imputed
rs1936398	114246453	PHTF1	T<C	0.3461	0.0025286	1.19 (1.06-1.32)	imputed
rs6698586	114249382	PHTF1	T<C	0.3466	0.0025687	1.19 (1.06-1.32)	imputed
rs1230647	114253639	PHTF1	T<C	0.3474	0.0023306	1.19 (1.06-1.32)	typed
rs2295853	114253892	PHTF1	G<A	0.3465	0.0026817	1.19 (1.06-1.32)	imputed
rs12760067	114255495	PHTF1	G<A	0.3456	0.0026267	1.19 (1.06-1.32)	imputed
rs75564289	114255664	PHTF1	G<C	0.2069	0.0013002	1.24 (1.09-1.40)	imputed
rs17031795	114255828	PHTF1	C<T	0.2069	0.0013068	1.23 (1.09-1.40)	imputed
rs3789597	114256139	PHTF1	T<C	0.04744	0.11733	0.82 (0.64-1.05)	typed
rs7556622	114256379	PHTF1	G<C	0.1372	0.68847	1.05 (0.91-1.23)	imputed
rs2146019	114258263	PHTF1	T<C	0.1373	0.69605	1.05 (0.91-1.22)	imputed
rs1230646	114258882	PHTF1	G<T	0.3604	0.0070883	1.17 (1.05-1.30)	imputed
rs1230645	114259069	PHTF1	T<C	0.346	0.00285	1.19 (1.06-1.32)	imputed
rs4600045	114259557	PHTF1	C<T	0.3461	0.0028017	1.19 (1.06-1.32)	imputed
rs4589108	114259625	PHTF1	A<T	0.2069	0.0012755	1.23 (1.09-1.40)	imputed
rs12734625	114261576	PHTF1	A<C	0.0913	0.093775	1.16 (0.97-1.39)	imputed
rs2636013	114262556	PHTF1	C<G	0.3457	0.0028786	1.19 (1.06-1.32)	imputed
rs2636014	114262561	PHTF1	C<T	0.3457	0.0028788	1.19 (1.06-1.32)	imputed
rs2093436	114263735	PHTF1	A<G	0.3458	0.0028747	1.18 (1.06-1.32)	imputed
rs6663679	114264625	PHTF1	C<T	0.3459	0.0028417	1.19 (1.06-1.32)	imputed
rs4423005	114265244	PHTF1	T<C	0.346	0.0028464	1.18 (1.06-1.32)	imputed
rs1230642	114265491	PHTF1	A<G	0.3599	0.0071499	1.16 (1.04-1.30)	imputed
rs7553188	114265928	PHTF1	T<C	0.346	0.0028534	1.18 (1.06-1.32)	imputed
rs1230640	114267347	PHTF1	T<C	0.3458	0.0028631	1.19 (1.06-1.32)	imputed
rs1981319	114267645	PHTF1	A<C	0.346	0.0028654	1.18 (1.06-1.32)	imputed
rs10858015	114267951	PHTF1	C<T	0.04438	0.10427	0.87 (0.68-1.12)	imputed
rs6674848	114268791	PHTF1	C<A	0.0907	0.099092	1.15 (0.96-1.37)	imputed
rs78552134	114269666	PHTF1	G<A	0.2057	0.0011899	1.24 (1.09-1.41)	imputed
rs10858016	114269977	PHTF1	G<A	0.137	0.7274	1.04 (0.90-1.21)	imputed
rs12752932	114270159	PHTF1	A<G	0.09085	0.10008	1.14 (0.95-1.37)	imputed
rs13374352	114270738	PHTF1	A<G	0.09099	0.10046	1.15 (0.96-1.37)	imputed
rs1230639	114270907	PHTF1	G<A	0.3458	0.0029464	1.19 (1.06-1.32)	imputed
rs1230638	114271128	PHTF1	G<A	0.3458	0.0028928	1.19 (1.06-1.32)	imputed
rs1230637	114271423	PHTF1	C<T	0.3599	0.0072651	1.16 (1.04-1.30)	imputed
rs4839341	114271662	PHTF1	T<C	0.2064	0.0011753	1.24 (1.09-1.41)	imputed
rs72691804	114272364	PHTF1	A<G	0.01418	0.29831	0.79 (0.51-1.23)	imputed
rs4393155	114274247	PHTF1	A<G	0.2064	0.0011551	1.24 (1.09-1.41)	imputed
rs61817586	114275434	PHTF1	C<T	0.09113	0.1041	1.14 (0.95-1.37)	imputed
rs12061482	114275437	PHTF1	C<T	0.346	0.0029355	1.18 (1.06-1.32)	imputed
rs6537795	114275601	PHTF1	C<T	0.346	0.0029388	1.18 (1.06-1.32)	imputed
rs78483697	114276709	PHTF1	T<C	0.1732	0.0009421	1.21 (1.05-1.39)	imputed
rs7526209	114276725	PHTF1	T<C	0.3421	0.0021455	1.20 (1.08-1.34)	imputed
rs12063216	114277330	PHTF1	G<A	0.3464	0.0027266	1.19 (1.06-1.32)	imputed
rs4839000	114280135	PHTF1	T<G	0.2066	0.0011597	1.24 (1.09-1.41)	imputed
rs2273758	114280717	PHTF1	C<A	0.1367	0.73996	1.05 (0.90-1.22)	imputed
rs2273757	114280781	PHTF1	G<A	0.01257	0.14269	0.85 (0.53-1.35)	imputed
rs11102678	114282287	PHTF1	A<C	0.04419	0.10706	0.86 (0.67-1.11)	imputed
rs78394484	114282758	PHTF1	C<T	0.2065	0.0011522	1.24 (1.09-1.41)	imputed
rs74610368	114285303	PHTF1	A<G	0.205	0.00088593	1.26 (1.11-1.43)	imputed
rs79490348	114287215	PHTF1	C<T	0.01188	0.14856	0.84 (0.52-1.36)	imputed
rs10858017	114287902	PHTF1	A<G	0.3462	0.0030343	1.19 (1.06-1.32)	imputed
rs4565712	114288280	PHTF1	T<G	0.3462	0.0030378	1.19 (1.06-1.32)	imputed
rs79198040	114288691	PHTF1	G<A	0.2064	0.0010988	1.24 (1.09-1.41)	imputed
rs1230687	114290959	PHTF1	T<A	0.3464	0.003102	1.19 (1.06-1.32)	imputed
rs1230686	114291406	PHTF1	A<G	0.1365	0.77035	1.05 (0.90-1.22)	imputed
rs1230685	114292544	PHTF1	T<C	0.3462	0.0030808	1.18 (1.06-1.32)	imputed
rs1230684	114292809	PHTF1	C<T	0.04419	0.10769	0.86 (0.67-1.11)	imputed
rs74533448	114292888	PHTF1	T<C	0.2051	0.00085355	1.26 (1.10-1.43)	imputed
rs1230683	114293247	PHTF1	G<A	0.345	0.0030839	1.19 (1.07-1.33)	imputed
rs1230682	114293526	PHTF1	A<G	0.137	0.77779	1.04 (0.90-1.21)	imputed
rs28831807	114295052	PHTF1	G<C	0.02567	0.056059	0.72 (0.51-1.01)	imputed
rs2797414	114295438	PHTF1	A<G	0.1368	0.7815	1.04 (0.90-1.21)	imputed
rs1230681	114296664	PHTF1	T<A	0.04399	0.11383	0.82 (0.64-1.06)	imputed
rs1230679	114297775	PHTF1	T<A	0.343	0.0025099	1.20 (1.08-1.34)	imputed
rs79095680	114298372	PHTF1	C<T	0.01188	0.14731	0.84 (0.52-1.36)	imputed
rs1230678	114298420	PHTF1	T<G	0.343	0.0025138	1.20 (1.08-1.34)	imputed
rs2359167	114299516	PHTF1	G<A	0.3581	0.0067403	1.18 (1.06-1.32)	imputed
rs72691811	114300663	PHTF1	G<A	0.01418	0.30461	0.79 (0.51-1.23)	imputed
rs75746385	114300892	PHTF1	G<A	0.2049	0.00082043	1.25 (1.10-1.43)	imputed
rs61817589	114301335	PHTF1	C<T	0.36	0.0078515	1.17 (1.05-1.30)	imputed
rs2797412	114302966	intergenic	C<T	0.3446	0.0027113	1.20 (1.07-1.34)	imputed
rs1935836	114309172	RSBN1	C<T	0.04465	0.10443	0.86 (0.67-1.11)	imputed
rs2797410	114311549	RSBN1	T<A	0.0143	0.58415	0.88 (0.57-1.36)	imputed
rs10858018	114311768	RSBN1	G<A	0.3446	0.0028436	1.20 (1.07-1.34)	imputed
rs4145859	114312435	RSBN1	G<C	0.3581	0.0069028	1.18 (1.06-1.32)	imputed
rs2040041	114312623	RSBN1	T<C	0.04725	0.080667	0.8 (0.63-1.03)	typed
rs12144309	114315493	RSBN1	T<C	0.01894	0.70016	0.86 (0.59-1.26)	imputed
rs12041547	114316220	RSBN1	G<C	0.3616	0.0085337	1.17 (1.05-1.30)	imputed
rs2797405	114317261	RSBN1	C<T	0.01274	0.13505	0.87 (0.55-1.39)	imputed
rs1935838	114317791	RSBN1	C<T	0.3507	0.0030572	1.20 (1.07-1.34)	imputed
rs2636000	114318022	RSBN1	A<G	0.0438	0.098642	0.84 (0.65-1.08)	imputed
rs3789598	114318727	RSBN1	C<A	0.1378	0.84282	1.04 (0.89-1.21)	imputed
rs10858019	114319233	RSBN1	A<C	0.3483	0.0036548	1.19 (1.06-1.32)	imputed
rs12044534	114319416	RSBN1	G<C	0.348	0.0037057	1.19 (1.07-1.32)	imputed
rs17462614	114319513	RSBN1	T<C	0.09229	0.15249	1.13 (0.95-1.35)	imputed
rs3789599	114323318	RSBN1	C<T	0.08634	0.21638	1.12 (0.93-1.34)	imputed
rs78491726	114327469	RSBN1	C<T	0.2072	0.0011898	1.24 (1.09-1.40)	imputed
rs10127930	114328921	RSBN1	C<T	0.09252	0.16219	1.13 (0.95-1.35)	imputed
rs2797409	114330202	RSBN1	T<C	0.3469	0.0041429	1.17 (1.05-1.31)	typed
rs6668829	114330453	RSBN1	T<C	0.09252	0.16343	1.13 (0.95-1.35)	imputed
rs2040040	114331645	RSBN1	A<T	0.09238	0.16308	1.13 (0.95-1.36)	imputed
rs3789600	114334222	RSBN1	T<C	0.1379	0.88883	1.03 (0.88-1.19)	imputed
rs1539437	114334690	RSBN1	A<C	0.138	0.88669	1.02 (0.88-1.19)	imputed
rs34042871	114335092	RSBN1	G<A	0.09224	0.16251	1.14 (0.95-1.36)	imputed
rs61817617	114335483	RSBN1	T<A	0.09224	0.16238	1.14 (0.95-1.36)	imputed
rs1217396	114338236	RSBN1	T<C	0.3464	0.0044766	1.18 (1.06-1.31)	imputed
rs3827733	114338589	RSBN1	G<A	0.2069	0.0012143	1.24 (1.09-1.40)	typed
rs6703387	114341332	RSBN1	C<T	0.09221	0.16155	1.14 (0.95-1.36)	imputed
rs1217380	114343336	RSBN1	A<G	0.3464	0.0045301	1.18 (1.06-1.31)	imputed
rs1217379	114344083	RSBN1	T<C	0.1383	0.88021	1.02 (0.88-1.18)	imputed
rs1217378	114345418	RSBN1	T<C	0.1382	0.88311	1.02 (0.88-1.18)	imputed
rs1217377	114345750	RSBN1	T<C	0.3464	0.0045172	1.18 (1.06-1.31)	imputed
rs79100402	114346160	RSBN1	G<A	0.2068	0.0012293	1.23 (1.09-1.40)	imputed
rs1217376	114346749	RSBN1	C<A	0.3464	0.0045884	1.18 (1.06-1.31)	imputed
rs1217375	114346904	RSBN1	A<G	0.0456	0.10293	0.83 (0.65-1.06)	imputed
rs34341173	114348942	RSBN1	A<G	0.09221	0.16105	1.14 (0.95-1.36)	imputed
rs34649199	114350489	RSBN1	C<T	0.09221	0.16093	1.14 (0.95-1.36)	imputed
rs6537798	114351706	RSBN1	A<C	0.1384	0.88037	1.01 (0.87-1.18)	imputed
rs17509390	114353324	RSBN1	C<T	0.09221	0.16087	1.14 (0.95-1.36)	imputed
rs3195954	114354654	RSBN1	C<T	0.2068	0.0012114	1.23 (1.09-1.40)	imputed
rs3789604	114354942	RSBN1	G<T	0.2068	0.0012171	1.23 (1.09-1.40)	imputed
rs55940960	114356096	intergenic	T<C	0.2068	0.0012166	1.23 (1.09-1.40)	imputed
rs1217411	114356125	intergenic	G<A	0.1385	0.87492	1.02 (0.88-1.18)	imputed
rs3811021	114356663	PTPN22	G<A	0.2069	0.00097957	1.24 (1.09-1.41)	typed
rs1217412	114357211	PTPN22	A<G	0.3442	0.0047677	1.18 (1.06-1.31)	imputed
rs1217413	114357750	PTPN22	A<G	0.3586	0.010763	1.16 (1.04-1.29)	imputed
rs9429730	114360067	PTPN22	G<T	0.3454	0.0043806	1.18 (1.06-1.31)	imputed
rs2476599	114363459	PTPN22	A<G	0.04708	0.091268	0.81 (0.63-1.03)	typed
rs1237682	114364104	PTPN22	C<T	0.359	0.010947	1.16 (1.04-1.29)	imputed
rs1217388	114364476	PTPN22	A<G	0.3443	0.0047531	1.18 (1.06-1.31)	imputed
rs55951516	114365513	PTPN22	A<G	0.2074	0.0012359	1.23 (1.09-1.40)	imputed
rs1217389	114365752	PTPN22	T<C	0.3464	0.0044378	1.18 (1.06-1.31)	imputed
rs3789607	114366434	PTPN22	C<T	0.09296	0.14638	1.14 (0.95-1.36)	typed
rs79684724	114366746	PTPN22	T<C	0.2075	0.0012482	1.23 (1.08-1.40)	imputed
rs7555634	114367116	PTPN22	T<C	0.1385	0.86525	1.02 (0.88-1.18)	imputed
rs12735104	114367343	PTPN22	A<G	0.09179	0.16046	1.13 (0.95-1.36)	imputed
rs10858021	114368777	PTPN22	T<G	0.345	0.005624	1.16 (1.04-1.30)	imputed
rs2797416	114369259	PTPN22	C<T	0.1383	0.86518	1.01 (0.87-1.18)	imputed
rs4991898	114369468	PTPN22	G<T	0.1382	0.86789	1.01 (0.87-1.17)	imputed
rs1746857	114369523	PTPN22	T<C	0.04269	0.11022	0.85 (0.66-1.10)	imputed
rs2476600	114369734	PTPN22	G<A	0.1383	0.86539	1.01 (0.87-1.18)	imputed
rs17463292	114371240	PTPN22	C<T	0.2077	0.0012522	1.23 (1.08-1.39)	imputed
rs3761935	114372528	PTPN22	G<T	0.2077	0.0012545	1.23 (1.08-1.39)	imputed
rs1310182	114373503	PTPN22	G<A	0.1379	0.868	1.01 (0.87-1.18)	imputed
rs1217395	114374435	PTPN22	T<C	0.3465	0.0044711	1.18 (1.06-1.31)	imputed
rs1599971	114377093	PTPN22	G<A	0.3464	0.0045714	1.18 (1.06-1.31)	imputed
rs1970559	114377148	PTPN22	C<T	0.04426	0.10539	0.85 (0.66-1.09)	imputed
rs17509844	114377769	PTPN22	A<G	0.2083	0.0012988	1.23 (1.08-1.40)	imputed
rs12730735	114381457	PTPN22	C<T	0.09122	0.16149	1.13 (0.94-1.35)	imputed
rs1746853	114383097	PTPN22	C<A	0.2521	0.026074	1.16 (1.03-1.31)	imputed
rs1217386	114383637	PTPN22	G<A	0.3465	0.0045753	1.18 (1.06-1.31)	imputed
rs72691829	114384074	PTPN22	T<A	0.01419	0.32809	0.83 (0.54-1.29)	imputed
rs7533391	114384259	PTPN22	T<C	0.09156	0.16909	1.12 (0.93-1.34)	imputed
rs7555354	114384431	PTPN22	A<G	0.09108	0.16189	1.12 (0.94-1.34)	imputed
rs7533605	114384474	PTPN22	T<C	0.09108	0.16153	1.12 (0.94-1.34)	imputed
rs36115604	114384600	PTPN22	A<G	0.09108	0.16151	1.12 (0.94-1.34)	imputed
rs71662845	114385679	PTPN22	A<G	0.09108	0.16157	1.12 (0.94-1.34)	imputed
rs6658523	114386059	PTPN22	A<G	0.2085	0.001316	1.23 (1.09-1.40)	imputed
rs2185827	114386083	PTPN22	G<A	0.04252	0.11038	0.87 (0.68-1.13)	imputed
rs12748727	114387905	PTPN22	A<G	0.09108	0.1616	1.12 (0.94-1.34)	imputed
rs1217403	114388804	PTPN22	C<T	0.04252	0.11045	0.87 (0.68-1.13)	imputed
rs12760457	114389748	PTPN22	T<C	0.09108	0.16167	1.12 (0.94-1.34)	imputed
rs1217404	114392559	PTPN22	C<T	0.1363	0.88603	1.00 (0.86-1.16)	imputed
rs1217405	114392632	PTPN22	G<A	0.1374	0.86634	1.01 (0.87-1.17)	imputed
rs1217406	114393153	PTPN22	C<A	0.1374	0.86587	1.01 (0.87-1.17)	imputed
rs1217407	114393748	PTPN22	G<A	0.3471	0.004654	1.17 (1.05-1.31)	typed
rs3765598	114394463	PTPN22	T<C	0.2088	0.0013234	1.23 (1.08-1.40)	imputed
rs4839346	114395629	PTPN22	T<C	0.209	0.001293	1.23 (1.08-1.40)	imputed
rs1217408	114396280	PTPN22	C<T	0.04314	0.09684	0.86 (0.67-1.11)	imputed
rs34877889	114396369	PTPN22	A<T	0.0916	0.16438	1.12 (0.93-1.34)	imputed
rs12729708	114396466	PTPN22	C<G	0.09018	0.16341	1.12 (0.93-1.34)	imputed
rs1217409	114396735	PTPN22	G<C	0.1378	0.88426	1.01 (0.87-1.17)	imputed
rs1217410	114396816	PTPN22	T<C	0.3463	0.0049586	1.18 (1.06-1.31)	imputed
rs2476602	114396955	PTPN22	A<G	0.04298	0.0975	0.87 (0.67-1.12)	imputed
rs3789608	114397788	PTPN22	T<C	0.209	0.0013544	1.23 (1.08-1.40)	imputed
rs3789609	114397799	PTPN22	T<C	0.09189	0.16446	1.12 (0.93-1.34)	imputed
rs34122108	114398112	PTPN22	T<C	0.209	0.0013592	1.23 (1.08-1.40)	imputed
rs55646484	114398774	PTPN22	A<C	0.209	0.0013634	1.23 (1.08-1.40)	imputed
rs35173468	114398821	PTPN22	C<G	0.209	0.0013645	1.23 (1.08-1.40)	imputed
rs11582409	114399433	PTPN22	T<C	0.2091	0.0013712	1.23 (1.08-1.39)	imputed
rs55730164	114400590	PTPN22	T<C	0.01419	0.33604	0.83 (0.54-1.29)	imputed
rs1217416	114400804	PTPN22	T<C	0.3616	0.011315	1.16 (1.04-1.29)	imputed
rs1217417	114400904	PTPN22	G<C	0.04235	0.10258	0.88 (0.68-1.14)	imputed
rs1217418	114401231	PTPN22	G<A	0.1404	0.87195	1.01 (0.87-1.17)	typed
rs1217419	114401904	PTPN22	G<T	0.1385	0.88474	1.01 (0.87-1.17)	imputed
rs1217420	114402751	PTPN22	G<A	0.1386	0.88328	1.01 (0.87-1.17)	imputed
rs1217421	114402846	PTPN22	C<G	0.3462	0.0052342	1.17 (1.05-1.31)	imputed
rs1775754	114404901	PTPN22	T<C	0.3439	0.0061006	1.15 (1.03-1.28)	imputed
rs2243471	114406002	PTPN22	A<G	0.36	0.014227	1.14 (1.02-1.27)	imputed
rs2476604	114406444	PTPN22	A<T	0.1373	0.91275	1.00 (0.86-1.17)	imputed
rs2488458	114406451	PTPN22	C<T	0.3434	0.0069822	1.14 (1.02-1.28)	imputed
rs7549685	114407321	PTPN22	A<G	0.06864	0.2982	1.09 (0.89-1.34)	imputed
rs75511728	114412109	PTPN22	T<C	0.1916	0.004034	1.18 (1.03-1.35)	imputed
rs1217414	114412667	PTPN22	A<G	0.05433	0.36316	0.92 (0.73-1.15)	imputed
rs17510162	114413731	PTPN22	A<C	0.1914	0.0043252	1.19 (1.04-1.36)	imputed
rs1235005	114417437	intergenic	G<C	0.1509	0.72578	1.04 (0.90-1.20)	imputed
rs6665194	114417843	intergenic	G<A	0.1546	0.77221	1.02 (0.89-1.18)	typed
rs1217385	114418205	intergenic	C<A	0.1503	0.71799	1.05 (0.91-1.21)	imputed
rs11584821	114419489	BCL2L15	T<C	0.1832	0.0078329	1.22 (1.06-1.39)	imputed
rs1217384	114419760	BCL2L15	G<C	0.08929	0.23431	1.11 (0.92-1.33)	imputed
rs12566340	114420328	BCL2L15	C<T	0.3387	0.017805	1.14 (1.03-1.27)	typed
rs7529353	114420462	BCL2L15	G<A	0.3392	0.019081	1.14 (1.02-1.27)	typed
rs34857922	114420760	BCL2L15	T<C	0.08822	0.24561	1.1 (0.92-1.32)	imputed
rs11102691	114421313	BCL2L15	C<T	0.3399	0.018871	1.16 (1.04-1.30)	imputed
rs1217382	114423653	BCL2L15	T<C	0.0498	0.46406	0.91 (0.72-1.16)	imputed
rs2476594	114424992	BCL2L15	G<C	0.1186	0.47072	1.06 (0.90-1.24)	imputed
rs1217422	114425468	BCL2L15	T<G	0.1196	0.46533	1.05 (0.90-1.24)	imputed
rs7524200	114426824	BCL2L15	T<G	0.1761	0.84212	1.00 (0.88-1.15)	imputed
rs1217423	114427293	BCL2L15	T<G	0.05107	0.52535	0.91 (0.72-1.15)	imputed
rs2884603	114427450	BCL2L15	A<G	0.1776	0.84463	1.00 (0.87-1.14)	imputed
rs1230715	114428086	BCL2L15	A<C	0.1218	0.50283	1.04 (0.89-1.22)	imputed
rs1746860	114429340	BCL2L15	C<T	0.05294	0.54158	0.92 (0.73-1.15)	imputed
rs2358994	114429461	BCL2L15	G<A	0.3438	0.043145	1.12 (1.01-1.25)	typed
rs2358995	114429515	BCL2L15	A<C	0.3444	0.048714	1.12 (1.01-1.25)	imputed
rs1539438	114430356	intergenic	C<T	0.1221	0.51163	1.05 (0.89-1.23)	imputed
rs7547478	114431463	intergenic	G<A	0.3453	0.041039	1.13 (1.01-1.26)	imputed
rs2488456	114431465	intergenic	T<G	0.1227	0.50919	1.04 (0.89-1.22)	imputed
rs1217394	114433659	intergenic	G<A	0.1268	0.50813	1.05 (0.90-1.23)	typed
rs1217393	114433946	intergenic	A<G	0.05401	0.56132	0.92 (0.73-1.16)	imputed
rs1217392	114433970	intergenic	G<T	0.1821	0.77091	1.02 (0.89-1.17)	typed
rs2018365	114434471	intergenic	A<G	0.1232	0.50574	1.05 (0.90-1.23)	imputed
rs1217400	114436363	intergenic	T<C	0.05409	0.55636	0.92 (0.73-1.15)	imputed
rs10776775	114436482	intergenic	G<A	0.1806	0.82892	1.01 (0.88-1.16)	imputed
rs10745340	114436970	intergenic	T<C	0.1821	0.79958	1.02 (0.89-1.16)	typed
rs11102695	114437060	intergenic	T<C	0.02836	0.90023	1.05 (0.77-1.44)	imputed
rs1217401	114438951	AP4B1	G<A	0.0555	0.64118	0.95 (0.76-1.19)	typed
rs1310183	114439522	AP4B1	C<T	0.05487	0.56736	0.94 (0.75-1.17)	imputed
rs1217402	114440258	AP4B1	C<G	0.1235	0.5043	1.06 (0.91-1.24)	imputed
rs3789613	114443035	AP4B1	C<G	0.1816	0.79647	1.02 (0.89-1.17)	imputed
rs7523862	114443419	AP4B1	G<A	0.1816	0.79587	1.02 (0.89-1.17)	imputed
rs17464525	114443899	AP4B1	A<G	0.1674	0.0073194	1.21 (1.05-1.39)	typed
rs10858022	114446341	AP4B1	A<G	0.1774	0.81476	1.02 (0.89-1.16)	imputed
rs6661817	114447034	AP4B1	G<C	0.1772	0.8082	1.02 (0.89-1.16)	imputed
rs1217397	114447565	AP4B1	A<G	0.05293	0.6018	0.95 (0.75-1.19)	imputed
rs1217398	114447776	intergenic	C<G	0.1227	0.47952	1.05 (0.90-1.23)	imputed
rs971173	114447914	intergenic	T<G	0.05533	0.59981	0.94 (0.75-1.18)	typed
rs1217399	114450178	DCLRE1B	A<G	0.01088	0.55027	0.95 (0.58-1.57)	imputed
rs1217390	114451307	DCLRE1B	C<T	0.2676	0.35692	1.06 (0.94-1.19)	typed
rs6674384	114455907	DCLRE1B	A<G	0.2509	0.94636	1.00 (0.89-1.13)	imputed
rs10858024	114457769	intergenic	C<A	0.3661	0.78299	1.01 (0.91-1.12)	imputed
rs1217444	114458958	intergenic	G<A	0.2505	0.97171	1.00 (0.89-1.13)	imputed
rs878129	114459195	intergenic	T<C	0.2502	0.97539	1.00 (0.89-1.13)	typed
rs12125546	114461639	intergenic	T<C	0.2504	0.97151	1.00 (0.89-1.12)	imputed
rs6537800	114461888	intergenic	A<G	0.2509	0.96557	1.00 (0.89-1.12)	imputed
rs12060750	114462810	intergenic	A<G	0.2504	0.97192	1.00 (0.89-1.12)	imputed
rs11811771	114463049	intergenic	A<G	0.3668	0.82267	1.01 (0.91-1.13)	typed
rs11102703	114466110	intergenic	A<C	0.2521	0.93647	1.01 (0.89-1.13)	typed
rs2476598	114468256	intergenic	T<A	0.1136	0.73877	1.03 (0.88-1.22)	imputed
rs2147079	114469503	intergenic	A<G	0.1131	0.8059	1.02 (0.87-1.20)	imputed
rs1985435	114469583	intergenic	T<C	0.2497	0.965	1.00 (0.89-1.13)	imputed
rs1985436	114469597	intergenic	T<C	0.2495	0.96234	1.00 (0.89-1.13)	imputed
rs1553449	114469942	intergenic	C<A	0.2499	0.96915	1.01 (0.89-1.13)	imputed
rs1000528	114471189	intergenic	C<T	0.1137	0.74285	1.03 (0.88-1.21)	imputed
rs1217441	114472218	HIPK1	A<G	0.1057	0.76293	1.04 (0.88-1.24)	imputed
rs756493	114472650	HIPK1	T<C	0.2503	0.89222	1.01 (0.89-1.13)	imputed
rs10494162	114473083	HIPK1	A<G	0.2494	0.93137	1.01 (0.89-1.13)	imputed
rs7545038	114479430	HIPK1	A<G	0.116	0.77268	1.02 (0.87-1.20)	typed
rs6658209	114480818	HIPK1	G<A	0.1139	0.75822	1.02 (0.87-1.20)	imputed
rs7551215	114481379	HIPK1	A<G	0.114	0.72732	1.03 (0.87-1.21)	imputed
rs7519860	114482520	HIPK1	A<G	0.2499	0.87602	1.01 (0.90-1.14)	imputed
rs7546851	114484796	HIPK1	A<T	0.2492	0.86947	1.01 (0.89-1.13)	imputed
rs1503832	114489689	HIPK1	C<T	0.2491	0.83203	1.01 (0.90-1.14)	typed
rs12127377	114489973	HIPK1	G<A	0.2487	0.84424	1.01 (0.90-1.14)	typed
rs1910485	114490635	HIPK1	A<G	0.2485	0.82408	1.01 (0.90-1.14)	imputed
rs1553450	114490780	HIPK1	G<A	0.2482	0.82621	1.01 (0.90-1.14)	imputed
rs11102706	114492502	HIPK1	G<A	0.2472	0.84147	1.01 (0.90-1.14)	imputed
rs11102707	114493583	HIPK1	A<G	0.2501	0.77628	1.02 (0.90-1.15)	imputed
rs12129050	114496607	HIPK1	G<A	0.2478	0.8146	1.01 (0.90-1.14)	imputed
rs11485101	114501968	HIPK1	G<A	0.04488	0.22911	0.86 (0.67-1.10)	typed
rs7545300	114503636	HIPK1	A<T	0.2444	0.79267	1.02 (0.91-1.16)	imputed
rs41302825	114504860	HIPK1	A<G	0.2447	0.78236	1.02 (0.91-1.15)	imputed
rs17852555	114505000	HIPK1	A<G	0.2444	0.78372	1.02 (0.90-1.15)	imputed
rs6669370	114506675	HIPK1	A<C	0.2409	0.82767	1.00 (0.89-1.13)	imputed
rs11102708	114511635	HIPK1	A<G	0.2448	0.8066	1.00 (0.89-1.13)	imputed
rs11102709	114512083	HIPK1	C<G	0.2459	0.79427	1.01 (0.89-1.14)	imputed
rs3811018	114512939	HIPK1	A<T	0.1064	0.61776	1.06 (0.89-1.25)	imputed
rs10108	114516330	HIPK1	T<C	0.2359	0.81052	1.00 (0.88-1.13)	imputed
rs2292094	114522653	OLFML3	T<C	0.02164	0.52279	1.05 (0.73-1.51)	imputed
rs3789614	114523465	OLFML3	G<A	0.02784	0.60097	0.92 (0.67-1.26)	typed
rs7364	114524661	OLFML3	A<C	0.2432	0.72962	1.02 (0.91-1.15)	typed
rs937672	114526216	intergenic	C<G	0.4772	0.35844	0.96 (0.86-1.06)	imputed
rs74574624	114526260	intergenic	A<G	0.01093	0.73038	0.99 (0.60-1.63)	imputed
rs17032048	114527375	intergenic	A<C	0.4738	0.30229	0.95 (0.85-1.05)	typed
rs3006988	114527420	intergenic	T<C	0.4947	0.44238	0.96 (0.87-1.07)	typed
rs3006989	114527523	intergenic	A<G	0.4947	0.44453	0.96 (0.87-1.06)	imputed
rs1158912	114527534	intergenic	T<C	0.474	0.30772	0.95 (0.86-1.05)	imputed
rs1354373	114527934	intergenic	G<A	0.4907	0.43074	0.95 (0.86-1.06)	imputed
rs1158911	114527937	intergenic	C<T	0.4907	0.43071	0.95 (0.86-1.06)	imputed
rs1158910	114527968	intergenic	G<A	0.4903	0.42899	0.95 (0.86-1.06)	imputed
rs2358997	114528395	intergenic	A<T	0.4832	0.51997	0.96 (0.86-1.06)	imputed
rs2358998	114528444	intergenic	A<C	0.4904	0.41459	0.95 (0.85-1.05)	imputed
rs1806763	114528741	intergenic	C<G	0.4694	0.29329	0.94 (0.85-1.04)	imputed
rs2359001	114528987	intergenic	G<A	0.4694	0.28621	0.94 (0.85-1.04)	imputed
rs3006996	114529014	intergenic	C<T	0.4694	0.28554	0.94 (0.85-1.04)	imputed
rs924778	114529141	intergenic	A<G	0.4694	0.28185	0.94 (0.85-1.04)	imputed
rs3006998	114529517	intergenic	A<C	0.4902	0.38199	0.95 (0.85-1.05)	imputed
rs3006999	114529557	intergenic	T<C	0.4902	0.38095	0.95 (0.85-1.05)	imputed
rs11810241	114529760	intergenic	G<A	0.02031	0.34966	1.17 (0.81-1.69)	imputed
rs3007002	114530095	intergenic	T<G	0.4883	0.32402	0.94 (0.85-1.05)	imputed
rs7521286	114530217	intergenic	T<C	0.2855	0.58922	1.05 (0.93-1.18)	imputed
rs7521307	114530279	intergenic	T<C	0.2899	0.63058	1.03 (0.92-1.16)	imputed
rs3007006	114530432	intergenic	C<G	0.2139	0.53477	1.03 (0.90-1.16)	imputed
rs3007014	114532097	intergenic	G<T	0.2182	0.517	1.05 (0.92-1.19)	imputed
rs17032085	114532457	intergenic	G<A	0.3766	0.27254	0.94 (0.85-1.05)	typed
rs7549714	114532523	intergenic	A<G	0.01206	0.48639	0.94 (0.58-1.51)	imputed
rs6689205	114533277	intergenic	G<A	0.01981	0.39576	1.12 (0.77-1.62)	imputed
rs870475	114533394	intergenic	A<G	0.02096	0.31709	1.21 (0.84-1.73)	typed
rs1995483	114533498	intergenic	A<G	0.2931	0.66355	1.03 (0.92-1.15)	typed
rs872660	114533725	intergenic	A<G	0.2929	0.66588	1.02 (0.91-1.15)	imputed
rs885248	114533733	intergenic	A<G	0.293	0.66726	1.02 (0.91-1.15)	imputed
rs1503834	114533754	intergenic	G<C	0.01963	0.39524	1.14 (0.78-1.65)	imputed
rs11102711	114534021	intergenic	C<T	0.01963	0.39783	1.14 (0.78-1.65)	imputed
rs872661	114534454	intergenic	A<G	0.2185	0.5032	1.04 (0.92-1.18)	imputed
rs7520320	114535293	intergenic	T<C	0.4667	0.22893	0.94 (0.85-1.04)	typed
rs1011847	114535474	intergenic	T<C	0.293	0.68238	1.03 (0.92-1.15)	imputed
rs3006971	114536207	intergenic	G<A	0.2186	0.5014	1.04 (0.92-1.18)	typed
rs3006972	114536337	intergenic	A<G	0.2931	0.67127	1.03 (0.92-1.15)	imputed
rs12029644	114536780	intergenic	T<C	0.467	0.22948	0.94 (0.85-1.04)	typed
rs12143706	114537021	intergenic	G<A	0.2926	0.66058	1.03 (0.92-1.15)	imputed
rs11102712	114537037	intergenic	T<C	0.467	0.22341	0.94 (0.85-1.04)	imputed
rs3006973	114537522	intergenic	A<G	0.2925	0.65787	1.03 (0.92-1.16)	imputed
rs3006974	114538653	intergenic	A<G	0.2181	0.52519	1.04 (0.92-1.18)	imputed
rs7544488	114538821	intergenic	T<A	0.2181	0.52564	1.04 (0.92-1.18)	imputed
rs3006975	114539076	intergenic	G<T	0.2179	0.52709	1.04 (0.92-1.18)	imputed
rs3006977	114539586	intergenic	A<G	0.2179	0.52999	1.04 (0.92-1.18)	imputed
rs2938347	114539991	intergenic	C<G	0.2179	0.5324	1.04 (0.92-1.18)	imputed
rs6683023	114540664	intergenic	A<C	0.2921	0.62155	1.03 (0.92-1.16)	imputed
rs3006978	114540758	intergenic	C<T	0.218	0.53034	1.04 (0.92-1.18)	imputed
rs6660925	114541241	intergenic	A<G	0.2916	0.61352	1.04 (0.92-1.16)	imputed
rs1503836	114541498	intergenic	G<T	0.2412	0.38563	1.06 (0.94-1.19)	typed
rs12402202	114541955	intergenic	C<A	0.0208	0.3882	1.15 (0.80-1.65)	imputed
rs6656609	114545431	intergenic	A<G	0.3064	0.47832	1.04 (0.93-1.16)	typed
rs61819209	114546218	intergenic	T<C	0.3362	0.2669	0.94 (0.84-1.05)	imputed
rs10494164	114546528	intergenic	G<A	0.3363	0.23515	0.94 (0.84-1.04)	typed
rs1553452	114546726	intergenic	C<G	0.3366	0.31524	1.05 (0.94-1.18)	imputed
rs2938323	114546804	intergenic	G<A	0.3259	0.95649	1.00 (0.90-1.12)	typed
rs12563513	114547798	intergenic	A<G	0.3359	0.26847	0.94 (0.84-1.05)	imputed
rs11102715	114550962	intergenic	A<G	0.03025	0.46998	1.12 (0.83-1.51)	typed
rs6699559	114551129	intergenic	T<C	0.309	0.51562	1.05 (0.94-1.17)	imputed
rs1553454	114551845	intergenic	A<G	0.08644	0.58753	0.93 (0.77-1.12)	imputed
rs2938330	114555118	intergenic	C<T	0.3125	0.51558	1.04 (0.93-1.16)	typed
rs4274061	114555337	intergenic	A<C	0.08454	0.9403	0.99 (0.83-1.19)	typed
rs3006985	114560676	intergenic	T<C	0.08233	0.16468	0.88 (0.73-1.06)	typed
rs11582986	114561433	intergenic	C<T	0.1668	0.77275	0.98 (0.85-1.12)	typed
rs6694167	114562100	intergenic	T<G	0.1532	0.78555	1.00 (0.86-1.15)	imputed
rs3006986	114562181	intergenic	C<G	0.07573	0.23867	0.88 (0.72-1.07)	imputed
rs2938345	114568164	intergenic	A<T	0.07853	0.36553	0.92 (0.76-1.11)	imputed
rs3006991	114569820	intergenic	C<T	0.07876	0.38496	0.93 (0.77-1.13)	imputed
rs3006992	114570054	intergenic	G<A	0.08056	0.43354	0.91 (0.75-1.10)	imputed
rs3006993	114570444	intergenic	T<C	0.09914	0.67141	0.96 (0.81-1.14)	typed
rs2938344	114572891	intergenic	T<A	0.07925	0.42816	0.91 (0.75-1.10)	imputed
rs3006994	114574233	intergenic	G<A	0.07887	0.37035	0.93 (0.76-1.12)	imputed
rs2938339	114577252	intergenic	C<A	0.07899	0.36231	0.92 (0.76-1.12)	imputed
rs2938340	114577595	intergenic	C<G	0.0803	0.41949	0.91 (0.75-1.10)	imputed
rs4839003	114577615	intergenic	A<C	0.261	0.56818	0.97 (0.86-1.09)	typed
rs2938341	114578835	intergenic	C<A	0.08044	0.40566	0.91 (0.75-1.10)	imputed
rs3006995	114578864	intergenic	A<G	0.07899	0.35497	0.92 (0.76-1.11)	imputed
rs3006997	114579715	intergenic	G<A	0.0789	0.3499	0.92 (0.76-1.11)	imputed
rs2938342	114580510	intergenic	C<T	0.07921	0.35899	0.91 (0.75-1.11)	imputed
rs2938343	114581604	intergenic	C<T	0.08113	0.38166	0.91 (0.75-1.10)	imputed
rs10776776	114583160	intergenic	T<G	0.08186	0.37243	0.92 (0.76-1.11)	imputed
rs10776777	114583257	intergenic	A<T	0.08186	0.36747	0.92 (0.76-1.11)	imputed
rs2938336	114583489	intergenic	C<T	0.08186	0.36564	0.92 (0.76-1.11)	imputed
rs1532772	114584290	intergenic	T<C	0.2984	0.94535	1.00 (0.90-1.13)	imputed
rs2938337	114585077	intergenic	C<T	0.08261	0.34987	0.91 (0.76-1.10)	imputed
rs17531753	114585590	intergenic	A<C	0.01529	0.13748	1.37 (0.90-2.10)	typed
rs2938338	114585765	intergenic	T<C	0.08436	0.33126	0.91 (0.76-1.10)	typed
rs2938317	114586587	intergenic	T<C	0.0823	0.31605	0.91 (0.75-1.10)	imputed
rs2938321	114587447	intergenic	G<A	0.08259	0.32498	0.90 (0.75-1.09)	imputed
rs11102720	114587766	intergenic	G<A	0.3849	0.58586	0.97 (0.87-1.08)	typed
rs2938324	114588200	intergenic	T<C	0.08215	0.3308	0.91 (0.76-1.10)	imputed
rs2938325	114588338	intergenic	C<T	0.08373	0.29044	0.90 (0.75-1.09)	typed
rs1587773	114589117	intergenic	A<G	0.08259	0.33691	0.92 (0.76-1.11)	imputed
rs1604781	114589235	intergenic	C<T	0.08129	0.33438	0.92 (0.76-1.11)	imputed
rs1910486	114589545	intergenic	G<C	0.08114	0.34044	0.92 (0.76-1.11)	imputed
rs11102721	114589978	intergenic	A<G	0.08244	0.3516	0.92 (0.76-1.11)	imputed
rs11102722	114590076	intergenic	T<C	0.08244	0.35556	0.92 (0.76-1.11)	imputed
rs4839352	114590979	intergenic	A<G	0.3829	0.6831	0.97 (0.88-1.09)	imputed
rs3007004	114591731	intergenic	T<A	0.08244	0.38948	0.92 (0.76-1.11)	imputed
rs2938334	114591798	intergenic	T<C	0.08259	0.39116	0.92 (0.77-1.11)	imputed
rs2938335	114591867	intergenic	C<T	0.08244	0.39543	0.92 (0.76-1.11)	imputed
rs3007005	114592265	intergenic	G<T	0.08316	0.40127	0.92 (0.77-1.11)	typed
rs3007007	114594412	intergenic	C<A	0.08158	0.42578	0.93 (0.77-1.12)	imputed
rs1394075	114594648	intergenic	A<G	0.08042	0.39272	0.91 (0.75-1.10)	imputed
rs2938351	114594919	intergenic	G<A	0.08144	0.43455	0.93 (0.77-1.12)	imputed
rs2938350	114595206	intergenic	C<T	0.08316	0.40127	0.92 (0.77-1.11)	typed
rs2938349	114595279	intergenic	G<A	0.07879	0.40513	0.9 (0.75-1.10)	imputed
rs11102724	114596480	intergenic	C<T	0.3962	0.84084	0.99 (0.89-1.10)	typed
rs2938348	114597010	intergenic	C<T	0.3125	0.8723	1.01 (0.91-1.13)	imputed
rs61819248	114597029	intergenic	G<A	0.3951	0.80718	0.99 (0.89-1.10)	imputed
rs10858027	114598112	intergenic	G<C	0.3084	0.86463	1.03 (0.92-1.15)	imputed
rs12749841	114600903	intergenic	C<G	0.4025	0.95415	1.01 (0.91-1.13)	imputed
rs950779	114602971	intergenic	G<T	0.01529	0.40133	1.2 (0.79-1.82)	typed
rs3007010	114603202	intergenic	T<C	0.07899	0.44666	0.92 (0.76-1.12)	imputed
rs1532775	114605353	intergenic	G<A	0.08701	0.69439	0.96 (0.80-1.15)	imputed
rs3007012	114606156	intergenic	T<C	0.0765	0.54373	0.95 (0.78-1.16)	imputed
rs3007013	114609185	intergenic	A<G	0.07691	0.4307	0.95 (0.78-1.16)	imputed
rs2938353	114609234	intergenic	T<C	0.07691	0.42572	0.95 (0.78-1.16)	imputed
rs11102725	114609613	intergenic	G<A	0.3018	0.87154	1.02 (0.91-1.14)	imputed
rs548040	114610513	intergenic	G<C	0.07691	0.42588	0.95 (0.78-1.16)	imputed
rs514647	114613552	intergenic	T<C	0.07721	0.42785	0.95 (0.78-1.16)	imputed
rs1847389	114614053	intergenic	A<C	0.3023	0.84512	1.01 (0.90-1.13)	imputed
rs1503835	114614910	intergenic	T<C	0.383	0.79762	0.99 (0.89-1.10)	imputed
rs529171	114615109	intergenic	C<T	0.07721	0.42781	0.95 (0.78-1.16)	imputed
rs496267	114616228	intergenic	A<C	0.3027	0.82262	1.01 (0.91-1.13)	typed
rs12066263	114617364	intergenic	G<C	0.3839	0.86801	1.00 (0.90-1.11)	imputed
rs12239127	114617597	intergenic	T<G	0.3839	0.86622	1.00 (0.90-1.11)	imputed
rs1330700	114618054	intergenic	C<T	0.07706	0.4299	0.96 (0.79-1.16)	imputed
rs7521423	114619059	intergenic	C<G	0.3929	0.88834	1.00 (0.90-1.12)	imputed
rs4240537	114619557	intergenic	G<C	0.07185	0.65655	1.01 (0.82-1.23)	imputed
rs10858028	114620725	intergenic	A<G	0.07198	0.70229	1.00 (0.82-1.23)	imputed
rs4462141	114623867	intergenic	T<C	0.4045	0.84908	1.01 (0.91-1.12)	typed
rs76064641	114624970	intergenic	C<T	0.01191	0.45893	1.23 (0.76-2.01)	imputed
rs10858029	114625425	intergenic	T<C	0.4007	0.61304	1.03 (0.93-1.14)	typed
rs12125801	114625510	intergenic	A<G	0.3238	0.51758	1.04 (0.93-1.16)	imputed
rs11102727	114625557	intergenic	A<G	0.0751	0.74839	0.99 (0.81-1.20)	imputed
rs6687019	114625578	intergenic	C<T	0.3258	0.48376	1.04 (0.93-1.16)	imputed
rs6537808	114625602	intergenic	T<G	0.07698	0.69323	0.96 (0.79-1.17)	typed
rs6690072	114626282	intergenic	C<T	0.3264	0.52701	1.03 (0.93-1.16)	imputed
rs1574509	114630496	intergenic	A<G	0.08093	0.95368	1.01 (0.83-1.21)	typed
rs2774291	114631167	intergenic	A<G	0.07155	0.746	0.97 (0.79-1.19)	imputed
rs2774290	114631393	intergenic	C<T	0.07511	0.90048	0.99 (0.82-1.21)	imputed
rs2432	114631980	SYT6	C<T	0.0823	0.74927	0.97 (0.80-1.17)	typed
rs1053135	114634485	SYT6	T<C	0.4091	0.8869	0.99 (0.90-1.10)	imputed
rs10494166	114635370	SYT6	G<A	0.402	0.97662	1.00 (0.90-1.11)	typed
rs10858032	114635458	SYT6	C<A	0.408	0.89478	1.00 (0.90-1.11)	imputed
rs11102729	114635972	SYT6	C<T	0.4078	0.9127	1.00 (0.90-1.11)	imputed
rs1079093	114636226	SYT6	C<T	0.4077	0.92358	1.00 (0.90-1.11)	imputed
rs1077884	114636635	SYT6	T<C	0.3998	0.78392	0.99 (0.89-1.09)	typed
rs1683253	114638577	SYT6	T<C	0.07732	0.99919	1.00 (0.83-1.21)	typed
rs1683252	114638714	SYT6	T<C	0.07096	0.82913	0.99 (0.81-1.22)	imputed
rs491313	114639043	SYT6	C<T	0.1663	0.87472	0.99 (0.86-1.14)	imputed
rs9659122	114639504	SYT6	C<T	0.4186	0.84573	1.01 (0.91-1.12)	imputed
rs516989	114639583	SYT6	A<G	0.4187	0.83728	1.01 (0.91-1.13)	imputed
rs680714	114639939	SYT6	G<T	0.1665	0.88007	0.99 (0.86-1.14)	typed
rs669011	114640206	SYT6	T<C	0.1662	0.87082	0.99 (0.86-1.14)	imputed
rs2774286	114640767	SYT6	G<C	0.1664	0.88418	0.99 (0.86-1.14)	imputed
rs12566787	114640807	SYT6	A<G	0.4184	0.89861	1.01 (0.91-1.12)	typed
rs665922	114640878	SYT6	G<C	0.1664	0.8851	0.99 (0.86-1.14)	imputed
rs12566797	114640920	SYT6	A<G	0.3323	0.91618	1.00 (0.89-1.11)	imputed
rs654819	114641110	SYT6	A<T	0.07123	0.86706	0.99 (0.81-1.21)	imputed
rs2774285	114641685	SYT6	A<G	0.07405	0.87444	0.98 (0.81-1.20)	typed
rs11102730	114642566	SYT6	C<T	0.4233	0.9892	1.00 (0.90-1.11)	imputed
rs72628773	114643517	SYT6	T<C	0.3262	0.96102	0.99 (0.89-1.11)	imputed
rs9659029	114643892	SYT6	A<C	0.4226	0.99305	1.00 (0.90-1.11)	imputed
rs72628774	114644004	SYT6	T<C	0.3263	0.96032	0.99 (0.89-1.11)	imputed
rs72628775	114644198	SYT6	A<T	0.3263	0.95937	0.99 (0.89-1.11)	imputed
rs72628776	114644669	SYT6	C<T	0.3262	0.96497	0.99 (0.89-1.11)	imputed
rs1078108	114645725	SYT6	A<G	0.4161	0.89653	1.00 (0.90-1.12)	imputed
rs750906	114646763	SYT6	C<T	0.17	0.9919	1.00 (0.87-1.15)	imputed
rs2774284	114647017	SYT6	A<G	0.4881	0.92288	1.01 (0.91-1.12)	imputed
rs12566530	114647215	SYT6	C<T	0.4152	0.88176	1.01 (0.91-1.12)	imputed
rs2629815	114647454	SYT6	C<T	0.1702	0.96323	1.00 (0.87-1.15)	imputed
rs11102731	114647787	SYT6	C<T	0.2447	0.96922	1.00 (0.89-1.12)	typed
rs2774283	114647836	SYT6	A<T	0.1704	0.95408	1.00 (0.88-1.15)	imputed
rs2774282	114648020	SYT6	T<C	0.07019	0.91897	1.00 (0.82-1.22)	imputed
rs611514	114651076	SYT6	G<A	0.4003	0.24927	1.06 (0.96-1.18)	typed
rs2629812	114653036	SYT6	C<T	0.4113	0.32588	1.06 (0.95-1.17)	typed
rs677674	114653456	SYT6	C<T	0.4156	0.31509	1.05 (0.95-1.17)	imputed
rs677635	114653488	SYT6	C<T	0.4106	0.36516	1.05 (0.94-1.17)	imputed
rs676743	114653658	SYT6	C<T	0.4097	0.36943	1.05 (0.94-1.17)	imputed
rs676715	114653675	SYT6	C<A	0.4098	0.36695	1.05 (0.95-1.17)	typed
rs12095538	114653921	SYT6	C<G	0.432	0.27554	1.06 (0.95-1.17)	imputed
rs76723539	114655647	SYT6	A<G	0.01843	0.60329	1.10 (0.75-1.62)	imputed
rs964594	114655898	SYT6	A<G	0.3704	0.62756	1.04 (0.93-1.16)	imputed
rs1872478	114655959	SYT6	C<G	0.3733	0.57252	1.04 (0.93-1.15)	imputed
rs964592	114655974	SYT6	C<T	0.3957	0.4916	1.04 (0.93-1.15)	imputed
rs552581	114659327	SYT6	T<C	0.3884	0.54929	1.03 (0.93-1.15)	imputed
rs588983	114659419	SYT6	T<C	0.3921	0.51754	1.04 (0.93-1.15)	typed
rs2774311	114660704	SYT6	T<C	0.3653	0.60816	1.03 (0.92-1.14)	typed
rs661871	114661225	SYT6	T<C	0.3888	0.47395	1.04 (0.93-1.15)	imputed
rs2774310	114661578	SYT6	T<C	0.3922	0.46185	1.06 (0.95-1.18)	imputed
rs2774309	114662106	SYT6	T<C	0.3927	0.44987	1.06 (0.95-1.17)	imputed
rs2629811	114662185	SYT6	G<A	0.3928	0.44328	1.06 (0.95-1.17)	imputed
rs2481087	114662431	SYT6	T<C	0.3928	0.37245	1.06 (0.95-1.17)	imputed
rs479359	114662870	SYT6	A<G	0.4005	0.24396	1.07 (0.96-1.18)	typed
rs633258	114663021	SYT6	A<G	0.3992	0.19106	1.07 (0.96-1.19)	imputed
rs633255	114663023	SYT6	C<T	0.3999	0.1996	1.08 (0.97-1.20)	imputed
rs10858033	114664348	SYT6	G<A	0.4437	0.70032	1.03 (0.93-1.15)	imputed
rs12027243	114664584	SYT6	C<T	0.4553	0.83872	1.01 (0.91-1.12)	typed
rs12048080	114664706	SYT6	G<A	0.4543	0.83674	1.02 (0.92-1.13)	imputed
rs12027327	114664905	SYT6	C<T	0.4561	0.85217	1.02 (0.91-1.13)	imputed
rs12049045	114665485	SYT6	G<A	0.4579	0.97408	1.01 (0.91-1.13)	imputed
rs12028206	114665531	SYT6	C<A	0.458	0.98389	1.01 (0.91-1.13)	imputed
rs12046605	114665538	SYT6	T<C	0.458	0.98689	1.01 (0.91-1.12)	imputed
rs6686342	114665721	SYT6	T<C	0.1411	0.8955	0.99 (0.85-1.15)	imputed
rs534739	114666069	SYT6	G<A	0.1342	0.90184	0.99 (0.84-1.15)	imputed
rs11102736	114666127	SYT6	G<A	0.4603	0.98021	1.00 (0.90-1.11)	typed
rs7528847	114666685	SYT6	T<C	0.1507	0.045055	1.16 (1.00-1.34)	typed
rs12401754	114667383	SYT6	A<G	0.3068	0.87184	1.00 (0.89-1.12)	imputed
rs11102737	114667764	SYT6	T<G	0.1414	0.98939	1.00 (0.86-1.16)	typed
rs7546240	114667933	SYT6	C<T	0.3092	0.88015	1.01 (0.90-1.13)	imputed
rs7556594	114668196	SYT6	A<G	0.3092	0.88418	1.01 (0.90-1.13)	imputed
rs601905	114668265	SYT6	G<A	0.1356	0.99926	0.99 (0.85-1.16)	imputed
rs7546417	114668299	SYT6	C<A	0.3105	0.88524	1.01 (0.90-1.13)	typed
rs17032409	114668503	SYT6	G<T	0.3076	0.87435	1.01 (0.90-1.13)	imputed
rs11581857	114669174	SYT6	T<C	0.2648	0.16162	1.08 (0.96-1.22)	imputed
rs11581861	114669237	SYT6	T<C	0.2648	0.15524	1.08 (0.96-1.22)	imputed
rs4307568	114669775	SYT6	T<C	0.2644	0.16486	1.09 (0.97-1.22)	typed
rs3897268	114669859	SYT6	G<T	0.264	0.15806	1.09 (0.97-1.22)	imputed
rs12033068	114670058	SYT6	C<T	0.4047	0.20073	1.08 (0.97-1.20)	imputed
rs2774308	114670925	SYT6	A<T	0.11	0.7822	0.95 (0.80-1.12)	imputed
rs2774307	114670969	SYT6	A<G	0.1146	0.90056	0.99 (0.84-1.16)	typed
rs670495	114675629	SYT6	A<G	0.4144	0.99536	1.01 (0.91-1.12)	imputed
rs555967	114675643	SYT6	C<T	0.4143	0.99365	1.01 (0.91-1.12)	imputed
rs671914	114675993	SYT6	T<C	0.4129	0.96751	1.00 (0.90-1.11)	typed
rs684231	114676391	SYT6	G<A	0.1545	0.63399	1.04 (0.90-1.19)	typed
rs475852	114676683	SYT6	A<G	0.4893	0.88448	1.01 (0.91-1.11)	imputed
rs476567	114676717	SYT6	G<A	0.4887	0.88825	1.01 (0.91-1.12)	typed
rs529989	114677948	SYT6	C<A	0.2548	0.2794	1.07 (0.95-1.20)	typed
rs11102738	114677997	SYT6	C<T	0.06564	0.01957	1.28 (1.04-1.57)	typed
rs537478	114678786	SYT6	C<T	0.4388	0.04603	1.11 (1.00-1.23)	typed
rs12132771	114679940	SYT6	A<C	0.1927	0.042919	1.18 (1.03-1.34)	imputed
rs1994291	114680913	SYT6	G<A	0.1977	0.070121	1.13 (0.99-1.28)	typed
rs12038780	114681240	SYT6	T<C	0.2308	0.92459	0.99 (0.88-1.12)	typed
rs2629808	114681932	SYT6	T<C	0.1344	0.37444	1.07 (0.92-1.24)	typed
rs734928	114682001	SYT6	C<A	0.1187	0.31752	0.92 (0.79-1.08)	typed
rs6679067	114683959	SYT6	G<A	0.2965	0.023327	0.88 (0.78-0.98)	imputed
rs4567275	114684071	SYT6	G<A	0.4368	0.0083543	0.88 (0.79-0.98)	imputed
rs2629830	114684259	SYT6	G<C	0.4363	0.0084842	0.87 (0.79-0.97)	imputed
rs1960674	114684273	SYT6	G<A	0.2965	0.024423	0.88 (0.78-0.98)	imputed
rs1119040	114684419	SYT6	A<G	0.2981	0.026642	0.88 (0.79-0.98)	typed
rs1119039	114684465	SYT6	T<C	0.2965	0.024563	0.88 (0.78-0.98)	imputed
rs74592836	114684767	SYT6	A<G	0.294	0.025833	0.89 (0.80-1.00)	imputed
rs2629827	114686011	SYT6	A<G	0.2893	0.026952	0.90 (0.80-1.01)	imputed
rs56263624	114686198	SYT6	G<A	0.2856	0.026125	0.90 (0.80-1.01)	imputed
rs12134364	114686210	SYT6	T<C	0.1314	0.319	0.93 (0.79-1.08)	imputed
rs2774298	114687012	SYT6	C<T	0.2694	0.047504	0.89 (0.79-1.00)	typed
rs2629824	114687316	SYT6	G<A	0.4495	0.0083649	0.87 (0.78-0.96)	typed
rs2291369	114688434	SYT6	A<G	0.3067	0.035636	0.89 (0.79-0.99)	typed
rs642449	114688612	SYT6	A<T	0.443	0.0058221	0.85 (0.77-0.95)	imputed
rs2251405	114697134	intergenic	A<G	0.4836	0.36548	1.05 (0.95-1.17)	imputed
rs923124	114697867	intergenic	G<A	0.4892	0.34737	1.05 (0.95-1.17)	typed
rs12142644	114699854	intergenic	C<T	0.488	0.36928	1.05 (0.94-1.16)	imputed
rs7552459	114699954	intergenic	T<G	0.488	0.36914	1.05 (0.94-1.16)	imputed
rs1017910	114700478	intergenic	C<T	0.4852	0.35824	1.05 (0.94-1.16)	imputed
rs1872479	114701379	intergenic	A<G	0.4857	0.35418	1.05 (0.95-1.17)	imputed
rs72628778	114702272	intergenic	T<C	0.4854	0.3552	1.05 (0.95-1.17)	imputed
rs12137955	114702523	intergenic	G<A	0.4854	0.35477	1.05 (0.95-1.17)	imputed
rs2629817	114716196	intergenic	T<C	0.4253	0.34937	1.05 (0.95-1.17)	typed
rs17032504	114718896	intergenic	T<A	0.1	0.22503	0.88 (0.74-1.05)	imputed
rs631230	114720018	intergenic	G<A	0.496	0.31087	0.95 (0.86-1.05)	typed
rs497281	114720431	intergenic	A<C	0.4935	0.22779	0.93 (0.84-1.03)	imputed
rs6695728	114720926	intergenic	A<G	0.3634	0.70459	0.98 (0.88-1.09)	typed
rs6684831	114721046	intergenic	C<A	0.3698	0.59445	0.96 (0.86-1.07)	imputed
rs4839366	114733558	intergenic	T<C	0.3907	0.87764	1.01 (0.91-1.12)	imputed
rs4839004	114733635	intergenic	G<A	0.3912	0.88549	1.01 (0.91-1.12)	typed
rs1158366	114735242	intergenic	A<C	0.3168	0.59824	1.03 (0.92-1.15)	typed
rs379052	114737875	intergenic	C<T	0.4549	0.78827	0.97 (0.87-1.08)	imputed
rs379598	114738405	intergenic	C<T	0.455	0.79153	0.97 (0.88-1.08)	imputed
rs430928	114741351	intergenic	A<G	0.451	0.72181	0.98 (0.89-1.09)	typed
rs12022229	114745917	intergenic	G<A	0.07847	0.3573	1.07 (0.88-1.30)	imputed
rs686175	114746001	intergenic	A<C	0.3595	0.34718	0.95 (0.85-1.06)	imputed
rs364450	114746499	intergenic	T<C	0.3592	0.34608	0.95 (0.85-1.06)	imputed
rs431565	114746644	intergenic	T<C	0.3589	0.34885	0.95 (0.85-1.06)	typed
rs553693	114746916	intergenic	T<C	0.3614	0.35042	0.95 (0.85-1.05)	imputed
rs550094	114747324	intergenic	G<C	0.3603	0.34881	0.94 (0.85-1.05)	imputed
rs57097661	114748138	intergenic	A<G	0.07077	0.34902	1.09 (0.89-1.34)	imputed
rs78058131	114748881	intergenic	C<G	0.07612	0.34072	1.08 (0.89-1.32)	imputed
rs209897	114752415	intergenic	G<A	0.2745	0.034965	0.88 (0.78-0.99)	imputed
rs12029255	114753010	intergenic	G<A	0.4082	0.3512	0.94 (0.85-1.05)	imputed
rs1385665	114753083	intergenic	C<T	0.4101	0.9501	1.00 (0.90-1.11)	typed
rs75898059	114753772	intergenic	C<T	0.1702	0.26754	1.07 (0.93-1.24)	imputed
rs11580791	114753804	intergenic	T<A	0.4126	0.90711	1.00 (0.90-1.11)	imputed
rs11586444	114753905	intergenic	A<C	0.1308	0.12836	1.12 (0.96-1.31)	typed
rs6690770	114754569	intergenic	A<G	0.412	0.87917	1.00 (0.90-1.12)	imputed
rs12068395	114754578	intergenic	A<G	0.281	0.039253	0.89 (0.79-1.00)	imputed
rs56695548	114754876	intergenic	T<C	0.2811	0.039571	0.89 (0.79-1.00)	imputed
rs11102743	114755195	intergenic	A<C	0.2815	0.039866	0.89 (0.79-0.99)	imputed
rs6685862	114755549	intergenic	C<T	0.2826	0.037243	0.89 (0.79-1.00)	typed
rs3860220	114778519	intergenic	T<C	0.01178	0.46949	1.15 (0.71-1.87)	imputed
rs6667480	114780815	intergenic	G<A	0.2222	0.79657	1.02 (0.90-1.15)	typed
rs6670053	114780835	intergenic	C<T	0.2194	0.89501	1.01 (0.89-1.14)	imputed
rs12567361	114781680	intergenic	G<A	0.2208	0.89568	1.00 (0.88-1.13)	imputed
rs11800692	114781884	intergenic	T<C	0.2197	0.88361	1.01 (0.89-1.14)	imputed
rs1843372	114782531	intergenic	C<A	0.2188	0.89203	1.00 (0.88-1.13)	imputed
rs12094731	114783183	intergenic	C<G	0.2169	0.89044	1.00 (0.88-1.13)	imputed
rs12058019	114784345	intergenic	T<C	0.2155	0.90334	1.00 (0.88-1.13)	imputed
rs55792673	114785063	intergenic	T<C	0.2148	0.88164	1.00 (0.88-1.14)	imputed
rs209883	114785885	intergenic	T<C	0.2141	0.90652	1.00 (0.88-1.14)	imputed
rs6702776	114786152	intergenic	G<C	0.214	0.91204	1.00 (0.88-1.13)	imputed
rs6656613	114786207	intergenic	T<C	0.2139	0.91154	1.00 (0.88-1.14)	imputed
rs6669391	114786355	intergenic	T<A	0.2138	0.92047	1.00 (0.88-1.14)	imputed
rs6680833	114786653	intergenic	A<G	0.2136	0.91396	1.00 (0.88-1.14)	imputed
rs56113316	114788338	intergenic	C<T	0.213	0.92316	1.00 (0.88-1.13)	imputed
rs56193601	114790568	intergenic	A<C	0.2114	0.94666	1.00 (0.88-1.14)	imputed
rs56142397	114790869	intergenic	T<A	0.2109	0.963	0.99 (0.87-1.13)	imputed
rs416908	114795885	intergenic	C<T	0.4316	0.42134	1.04 (0.94-1.16)	typed
rs12562994	114803749	intergenic	C<T	0.2119	0.75656	1.02 (0.90-1.16)	typed
rs12722902	114806540	intergenic	G<C	0.1358	0.57004	0.96 (0.82-1.12)	imputed
rs11589852	114806828	intergenic	C<T	0.1386	0.56197	0.97 (0.83-1.13)	imputed
rs11589933	114807559	intergenic	C<A	0.1471	0.49703	0.95 (0.82-1.10)	typed
rs12030629	114808631	intergenic	T<C	0.1384	0.56114	0.98 (0.85-1.14)	imputed
rs12048406	114808963	intergenic	G<A	0.138	0.56543	0.97 (0.84-1.13)	imputed
rs7541732	114813581	intergenic	A<G	0.1326	0.96575	1.00 (0.86-1.16)	typed
rs7517335	114814284	intergenic	G<A	0.1269	0.94729	1.04 (0.89-1.22)	imputed
rs7531124	114815412	intergenic	C<G	0.1149	0.96713	0.99 (0.84-1.16)	imputed
rs6664266	114818994	intergenic	C<T	0.3922	0.63735	1.03 (0.92-1.14)	typed
rs55809396	114826042	intergenic	T<C	0.1055	0.13259	0.90 (0.76-1.07)	imputed
rs55993402	114826076	intergenic	G<A	0.1054	0.13261	0.90 (0.76-1.07)	imputed
rs74792902	114826615	intergenic	T<C	0.108	0.13509	0.89 (0.75-1.05)	imputed
rs11102771	114827007	intergenic	C<G	0.1099	0.14173	0.88 (0.75-1.04)	imputed
rs11804407	114828360	intergenic	A<G	0.1103	0.12417	0.88 (0.75-1.04)	typed
rs12084235	114828665	intergenic	T<C	0.1073	0.12134	0.89 (0.75-1.05)	imputed
rs4839370	114832044	intergenic	G<A	0.106	0.1481	0.89 (0.75-1.05)	imputed
rs12090053	114832857	intergenic	C<G	0.1097	0.1997	0.89 (0.76-1.06)	imputed
rs11588687	114833410	intergenic	C<T	0.1113	0.20321	0.90 (0.76-1.06)	typed
rs79680540	114833476	intergenic	T<G	0.1062	0.15985	0.90 (0.76-1.06)	imputed
rs11102772	114833845	intergenic	A<G	0.1093	0.19836	0.90 (0.76-1.06)	imputed
rs6657385	114834689	intergenic	G<A	0.1097	0.2	0.89 (0.76-1.06)	imputed
rs12031081	114834737	intergenic	T<C	0.1114	0.19974	0.89 (0.76-1.05)	imputed
rs12033606	114835027	intergenic	G<A	0.1112	0.19739	0.90 (0.76-1.06)	imputed
rs6695414	114835090	intergenic	A<G	0.1096	0.20044	0.90 (0.76-1.06)	imputed
rs4322232	114835285	intergenic	G<C	0.1116	0.19821	0.90 (0.77-1.06)	imputed
rs76124139	114836841	intergenic	A<G	0.1072	0.16673	0.90 (0.76-1.07)	imputed
rs10489667	114837021	intergenic	C<T	0.3636	0.39873	1.05 (0.94-1.17)	typed
rs714569	114837975	intergenic	G<A	0.2761	0.54438	0.97 (0.86-1.08)	typed
rs668800	114865343	intergenic	A<G	0.1168	0.87345	0.99 (0.84-1.16)	typed
rs640145	114867192	intergenic	C<G	0.1126	0.88762	0.96 (0.82-1.14)	imputed
rs627205	114874371	intergenic	T<G	0.03385	0.81401	0.97 (0.73-1.28)	typed
rs4609420	114877715	intergenic	G<A	0.1524	0.085288	0.91 (0.79-1.05)	imputed
rs11102781	114878522	intergenic	C<T	0.1612	0.072958	0.89 (0.78-1.03)	imputed
rs11102782	114878783	intergenic	T<C	0.1614	0.071628	0.89 (0.77-1.03)	imputed
rs12563797	114879681	intergenic	A<G	0.1636	0.08062	0.89 (0.77-1.02)	imputed
rs4448517	114880092	intergenic	G<T	0.1677	0.090461	0.89 (0.77-1.02)	typed
rs7520791	114880386	intergenic	T<A	0.1637	0.080519	0.89 (0.77-1.02)	imputed
rs12123670	114881067	intergenic	C<T	0.1591	0.077608	0.89 (0.77-1.03)	imputed
rs7526364	114881393	intergenic	C<T	0.1556	0.07848	0.90 (0.78-1.04)	imputed
rs488540	114884018	intergenic	G<A	0.05311	0.12068	0.83 (0.66-1.05)	typed
rs486755	114884179	intergenic	A<G	0.4656	0.99552	1.00 (0.90-1.11)	typed
rs9429736	114885239	intergenic	C<T	0.2296	0.49058	1.04 (0.92-1.18)	typed
rs662353	114885641	intergenic	G<A	0.1338	0.64215	1.04 (0.89-1.21)	typed
rs556765	114900678	intergenic	T<C	0.04364	0.055889	0.78 (0.61-1.01)	typed
rs9659507	114901208	intergenic	G<T	0.0267	0.050589	0.77 (0.55-1.07)	imputed
rs552096	114901231	intergenic	T<G	0.03007	0.048329	0.77 (0.57-1.05)	imputed
rs683803	114903151	intergenic	A<T	0.02891	0.048355	0.76 (0.55-1.04)	imputed
Note: SNP: single-nucleotide polymorphism, MAF: minor allele frequency, OR: odds ratio for the minor allele. SNPs with P-values less than 0.05 are in bold letters.
