# Supplementary material for: Genetic Heterogeneity of Susceptibility Gene in Different Ethnic Populations: Refining Association Study of PTPN22 for Graves’ Disease in a Chinese Han Population
Source: PLoS One. 2013 Dec 30;8(12):e84514. doi: 10.1371/journal.pone.0084514 (PMC3875558; doi:10.1371/journal.pone.0084514)
Supplement: Table S3 — Note: SNP: single-nucleotide polymorphism, MAF: minor allele frequency, OR: odds ratio for the minor allele. ASN:All East Asian individuals from phase 1 of the 1000 Genomes Project (CHB, JPT, CHS), EUR: All European individuals from phase 1 of the 1000 Genomes Project (CEU, TSI, FIN, GBR, IBS), AFR:All African individuals from phase 1 of the 1000 Genomes Project (YRI, LWK, ASW), AMR: All American individuals from phase 1 of the 1000 Genomes Project. (XLS) [file pone.0084514.s004.xls]

## Sheet: Sheet1
Table S3. Allelic frequencies of 9 tagSNPs in the PTPN22 LD block between different ethnic populations
SNP	Combined (5,696 vs. 5,767)							ASN (286)			EUR (379)			AFR (246)			AMR (181)
	a1	Case MAF	Control MAF	a2	P-Value	OR		a1 MAF	genotypes a1a1/a1a2/a2a2		a1 MAF	genotypes a1a1/a1a2/a2a2		a1 MAF	genotypes a1a1/a1a2/a2a2		a1 MAF	genotypes a1a1/a1a2/a2a2
rs7514649	A	0.1785	0.1685	G	0.04676	1.072		0.174825	8/84/194		0.1438	9/91/279		0.0752033	1/35/210		0.116022	1/40/140
rs12753075	T	0.0854	0.08272	C	0.4635	1.035		0.0786713	3/39/244		0.311346	45/146/188		0.101626	2/46/198		0.237569	12/62/107
rs1217223	G	0.3145	0.3028	A	0.05757	1.057		0.353147	38/126/122		0.744063	210/144/25		0.796748	159/74/13		0.638122	78/75/28
rs6669008	G	0.264	0.2491	A	0.009454	1.081		0.258741	24/100/162		0.451187	78/186/115		0.103376	2/45/190		0.331492	21/78/82
rs1230647	T	0.3573	0.3405	C	0.008116	1.077		0.386364	46/129/111		0.73219	201/153/25		0.916667	208/35/3		0.635359	79/72/30
rs3811021	G	0.2218	0.2057	A	0.003263	1.101		0.22028	12/102/172		0.186016	17/107/255		0.046748	0/23/223		0.154696	5/46/130
rs1746853	C	0.2636	0.2486	A	0.01017	1.082		0.300699	26/120/140		0.120016	65/177/137		0.682927	122/92/32		0.359116	30/70/61
rs2358994	G	0.3458	0.3335	A	0.0521	1.057		0.402098	43/144/99		0.806069	244/123/12		0.971545	234/10/2		0.687845	91/67/23
rs17464525	A	0.1774	0.1657	G	0.01912	1.086		0.162587	8/77/201		0.186016	17/107/255		0.050813	1/23/222		0.124309	4/37/140
Note: SNP: single-nucleotide polymorphism, MAF: minor allele frequency, OR: odds ratio for the minor allele. ASN:All East Asian individuals from phase 1 of the 1000 Genomes Project (CHB, JPT, CHS), EUR: All European individuals from phase 1 of the 1000 Genomes Project (CEU, TSI, FIN, GBR, IBS), AFR:All African individuals from phase 1 of the 1000 Genomes Project (YRI, LWK, ASW), AMR: All American…
